# Supplementary material for: In Search of Epigenetic Marks in Testes and Sperm Cells of Differentially Fed Boars
Source: PLoS One. 2013 Nov 4;8(11):e78691. doi: 10.1371/journal.pone.0078691 (PMC3817071; doi:10.1371/journal.pone.0078691)
Supplement: Table S1 — Gene expression in testes of differentially fed boars. List of differentially expressed genes in testes between 4 boars fed a control diet (control_diet) and 4 boars fed an experimental diet (suppl_diet). (XLS) [file pone.0078691.s001.xls]

## Sheet: Sheet1
Identifier	Agilent_SystematicName	Row	Col	IsControl	log2_Signal	log2_Effect	pValue	fdr	Avg_of_control_diet	Avg_of_suppl_diet	suppl_diet_1	control_diet_1	suppl_diet_2	control_diet_2	suppl_diet_3	control_diet_3	suppl_diet_4	control_diet_4	Cluster	Gene	Sequence
A_72_P292974	TC368344	512	16	0	8.28	1.326	7.124e-05	0.8209	8.943	7.618	7.66	9.02	7.406	8.659	7.683	8.877	7.721	9.216	red	MME	TAAATGTGTCCCTGGAGTGAATATGATCAAAGGACAAAAGTGCATCTATGTGGCTCCGTC	Alzheimer
A_72_P370088	DN112524	399	27	0	5.51	0.1984	0.0003376		5.609	5.411	5.451	5.594	5.371	5.656	5.377	5.577	5.443	5.607	NA	CCDC99	AGAGCTCACAGTTTAATAAACCTACATAGATTAGCAGTGATAGTGGTGGCATTACTACTT
A_72_P029441	NM_001135258	11	72	0	8.698	0.8444	0.0005924	0.8209	9.12	8.276	8.159	9.2	8.277	8.904	8.547	9.079	8.122	9.299	red	TFPI	GAATAATGACTCCTTGACTCTCCAGCCTACCAAAGCACCCAGCTTCTTTGAATTTTACGG
A_72_P079591	ENSSSCT00000018092	234	53	0	7.751	0.6066	0.0006667	0.8209	8.055	7.448	7.366	7.93	7.684	8.155	7.33	8.108	7.413	8.027	yellow	C18H7orf58	ATTTCAATCTTTGATGCGTGAATTTTATGATATGGCAAATCCTATGCGAAAGCCTGGTTC
A_72_P340213	TC313743	218	22	0	9.422	0.4012	0.0006838	0.8209	9.221	9.623	9.571	9.165	9.724	9.204	9.573	9.371	9.622	9.146	orange	DOCK1	CTCGCTGTGCTGTTTTGACAGTTCTTTCTGTTATCTAAATGGGAAAGTTTAAGAGAAATT
A_72_P365563	AK235631	431	7	0	5.933	0.8522	0.0007553	0.8209	6.359	5.507	5.577	6.207	5.557	6.47	5.451	6.672	5.443	6.089	yellow	PCOLCE2	GGACTAGTAAGGGCATAGATTATGCTGAGTCAAGATAAGAAGTCAGATTTGGAGACAGCC
A_72_P011806	AJ957897	418	6	0	5.195	0.3455	0.0007746	0.8209	5.368	5.022	4.892	5.301	5.119	5.407	5.036	5.422	5.042	5.34	green	EPS15	CACATCTGTTGGAAATTACTGCTTTAAAAACTAATGAACATCCATATACCTTCTCCCAAG
A_72_P282619	TC309686	524	31	0	11.47	0.6148	0.000826	0.8209	11.16	11.78	11.59	11.23	11.84	11.31	11.84	11.17	11.84	10.94	blue	MMAB	CAAAGTGATGGCTTCTTTGAGGACCATGCAGAAAAAGAGTAAAAGTGGGAAAGGCTAAAA
A_72_P192282	CK465023	353	68	0	5.941	0.1996	0.0009459		5.841	6.041	6.042	5.812	6.045	5.901	6.063	5.884	6.012	5.767	NA	AKIRIN1	AGAAGACTTTTTCTTCTTAGAGGTTCAGTATCCCGGGAGCTCCTTGTGTGAATGAGGTGA
A_72_P304334	TC308954	59	31	0	5.637	0.3511	0.0009825	0.8209	5.461	5.812	5.683	5.529	5.856	5.526	5.848	5.422	5.863	5.369	orange	ZNF710	GCATCATGCTAATGGGTTAAAGAAGTAAAATTAGATTGATTTCTATATATGCAGGGGGAC
A_72_P210517	CN159024	439	54	0	5.959	0.257	0.001157		5.83	6.087	6.114	5.881	6.159	5.887	6.046	5.752	6.031	5.801	NA	TPST1	ACATTGACCGGCTTGATGACTTGATCTGTAGATCTCTCCACTTTTGACAGAGATACTCCC
A_72_P127796	NM_001159613	60	64	0	10.62	1.602	0.001174	0.8209	11.42	9.817	10.01	11.74	9.518	11.05	10.34	11.68	9.406	11.21	red	NQO1	CAGGATGAGCAAAAAAGTAACAAATTTGGTCTTTCTGTGGGCCATCACTTGGGCAAATCC
A_72_P146831	NM_213872	341	48	0	9.393	2.914	0.001203	0.8209	10.85	7.937	7.895	10.01	8.323	10.49	8.267	10.81	7.261	12.09	cyan	RLN1	TCACTTATGCCTCTGTCACCCACTGATTATTAGCACTGTTTAGTGTTTAGGTTTTTCATT
A_72_P352483	AJ960501	447	39	0	5.423	0.2209	0.001258		5.534	5.313	5.351	5.512	5.32	5.558	5.209	5.558	5.371	5.506	NA	TRIM37	AAATAAAGGCAGTCATTTAAACACAACTGAGGTCTAGCCAAGGACAGAAGGGCACCGATG
A_72_P223112	BP163326	259	68	0	11.57	0.2081	0.001293		11.68	11.47	11.48	11.69	11.54	11.64	11.44	11.74	11.41	11.63	NA	ANKRD32	AATGCGAGAATCAAGGCTGAACAAGGAAAAGATAACTTCAAGGCTCCATTTTATCCAATT
A_72_P374953	CF365249	532	20	0	5.318	0.1904	0.001626		5.413	5.222	5.271	5.399	5.271	5.451	5.145	5.373	5.202	5.428	NA	SLC41A2	CCATTCAACATTTAAAGAGTAGCCTGCCAAGAACCTGCAGAGTTGAAATTAAAGATCGGC
A_72_P379528	A_72_P379528	493	85	0	5.979	0.3481	0.001631	0.8209	6.153	5.805	5.74	6.232	5.881	6.214	5.736	6.159	5.863	6.007	green	TM2D2	AATAAAAGATGGGCTTTACCTAGAAGTCAAATGCAAACTGACGAATGCTGATTGGCACAG
A_72_P086311	BX917550	157	41	0	7.326	0.1451	0.001831		7.254	7.399	7.416	7.269	7.379	7.182	7.418	7.264	7.381	7.299	NA	CAMK1D	CAAGTTTGCCCACCAGGGCTTTTTGACCTTTGATGACATAAGTCCCCTTTTCAATATGTT
A_72_P287004	AJ962505	433	36	0	5.334	0.3613	0.00196	0.8209	5.514	5.153	5.109	5.371	5.253	5.592	5.071	5.48	5.18	5.615	green	RC3H2	GGAAAAGAATATGCAATAAACAGTATAAATGCAGACAGCAGTTGCTGCAAGCTAACCACG
A_72_P191921	TC381242	364	65	0	5.3	0.2733	0.001998	0.8209	5.437	5.163	5.229	5.424	5.236	5.47	5.036	5.373	5.152	5.48	green	ARHGAP29	CTGCAACAGGAGTTTCACAGTCTCACTTTGGAAAAAATTTCATAAACACCACACTTAAGA
A_72_P431904	CF176286	435	42	0	5.628	0.1363	0.002029		5.559	5.696	5.713	5.56	5.714	5.577	5.714	5.594	5.642	5.506	NA	TMX4	CCATTCTGAATCAGTCTGCTGACAGGATGGACACCAAGGGGCATAAAATTTAAGCATCCA
A_72_P051886	EW048233	422	28	0	5.553	0.3819	0.002032	0.8209	5.744	5.362	5.311	5.889	5.371	5.716	5.368	5.558	5.399	5.812	green	CNTN4	ACGGTATGGTTTCTTGATGATTCTCCTCTTTTGCATAGGTAGCTTCATTGCTTTCTAAGC
A_72_P314853	TC381732	285	16	0	5.996	0.4857	0.002244	0.8209	6.238	5.753	5.856	6.359	5.585	6.124	5.867	6.119	5.702	6.352	green	SPTB	CAGCCACAACTCTCAAGGGGATCTAAGACAGAAAAAGATGAGAGCCCTAAAGATGTGATT
A_72_P120271	TC356624	209	60	0	10.96	0.6934	0.002282	0.8209	11.31	10.61	10.69	11.08	10.7	11.32	10.32	11.29	10.74	11.55	yellow	NR2F2	AAACACAGGCCCTTTTCCTTGTTTGTTTTGTGTTAGTTTATTGTAAACAGCCATTTGTTG
A_72_P002741	AK237485	141	23	0	9.008	0.4746	0.00229	0.8209	8.771	9.245	9.092	8.742	9.232	8.989	9.332	8.704	9.324	8.648	blue	FAM46C	AAACTCACTCCATGCTAGTTCTGCTGAGTCTCTGTCTTTGTCACTTTTTGTTTCCCACTG
A_72_P098301	ENSSSCT00000016867	449	60	0	9.143	0.337	0.00274	0.8209	8.974	9.311	9.404	8.94	9.279	8.936	9.219	9.138	9.343	8.883	orange	DNM3	CCAGACATGGCATTTGAAGCAATAGTCAAAAAACAAATTGTAAAGCTGAAAGGGCCTTCC
A_72_P221952	CN156193	413	78	0	5.202	0.1734	0.002782		5.288	5.115	5.095	5.331	5.119	5.192	5.145	5.29	5.101	5.34	NA	MOBKL1A	CAGTATGATATGGTTTCATTTATTCAGAATAAAGGAAAAGGAACCCAAACAAGCCCCAAA
A_72_P371443	ENSSSCT00000012791	100	77	0	8.635	1.073	0.002899	0.8209	9.171	8.098	8.312	8.769	8.013	9.237	7.955	8.956	8.113	9.724	red	PCOLCE2	CAAGCATTTGCTCTGAGGTGTTACAGACTTCTCTCGCATTTTTTAAATCAATGCTTAATA
A_72_P335843	CF792274	333	32	0	6.836	0.9692	0.002969	0.8209	7.32	6.351	6.693	7.357	6.34	6.861	6.146	7.605	6.226	7.459	red	STOX1	TTAAGAAACTTGTCCAGGTCCAAGATCAAGACAGAGCTGTTGGTACTCCTTTTTCCAAGG
A_72_P431174	A_72_P431174	82	63	0	8.184	0.6684	0.003036	0.8209	7.85	8.518	8.452	7.713	8.207	7.793	8.655	8.032	8.76	7.861	blue	KCNJ12	ATACGTAGCAGTATCGAAAGACATAGGCCACGAGGCTAGACCGCATTAAATGCATTTGAC
A_72_P008121	TC340304	338	44	0	9.805	0.2433	0.003077		9.927	9.684	9.626	9.942	9.797	9.844	9.648	9.916	9.664	10	NA	MTMR8	CTGTGTGCTCTCCCACACATTGTACTGTCTCTAACAATAAACTTTATGCCTATTCAAAAA
A_72_P035366	NM_001044561	268	64	0	14.02	0.4455	0.003513	0.8209	13.8	14.24	14.27	13.64	14.17	13.75	14.21	14.05	14.33	13.76	orange	SPEF2	CACATCCAAGGAAGTGATGGAGAGAGTTCCCCTTCAAGACTTACCGAGGAAAAGAAATGA
A_72_P127266	AJ946690	435	46	0	5.082	0.3479	0.00356	0.8209	5.256	4.908	4.892	5.101	4.794	5.278	4.951	5.246	4.994	5.399	green	GBE1	AGTAGCTGGATCCATTTATCTGGAATTGCCATGGCTAATCGATAGTCAAAGCCACTCCCT
A_72_P174341	A_72_P174341	275	8	0	5.404	0.1448	0.003968		5.332	5.477	5.474	5.311	5.529	5.329	5.424	5.29	5.48	5.399	NA	CMTM6	AAAGTAGATCTTTCTTATCTTTGGTCCTTAGTCATGCCAGCAATTTCTTCCATTTTTCCG
A_72_P255037	CF177968	172	25	0	10.47	0.6053	0.004097	0.8209	10.77	10.16	10.31	10.53	10.32	10.83	9.872	10.81	10.14	10.9	yellow	NR2F2	TTGCAAGTGCTATCCATGTGAGTGTGTGAAATTTCTCTAATAAGTAAAACACAGGCCCTT
A_72_P335758	BQ602876	145	30	0	5.5	0.2396	0.004202		5.62	5.38	5.506	5.685	5.34	5.592	5.276	5.594	5.399	5.607	NA	MORN4	CAAAGAAGGGTCACAGCAGGCTAATTCCCTAAAGACTATCCTCCTTTTGGAAGAGATTAG
A_72_P311143	A_72_P311143	55	28	0	6.262	0.3828	0.004247	0.8209	6.07	6.453	6.496	5.889	6.569	6.192	6.363	6.172	6.385	6.028	orange	ZMYM4	ATTTCTGTGTACCACAGCTCATGCTGTGAAACAGCAGCAATAAAGGCTGACACCCAAAAA
A_72_P414893	ENSSSCT00000004570	182	40	0	12.3	0.5092	0.004304	0.8209	12.55	12.05	11.99	12.53	11.95	12.54	12.32	12.74	11.93	12.41	yellow	ADAT2	TGACAATGTAAGCAACTCTTAGCTTTTCCACAAGCTGGAAGAACATTTTTAAGAAGAGGA
A_72_P403723	TC311812	309	65	0	7.272	0.7268	0.004326	0.8209	6.908	7.635	7.668	6.758	7.861	7.138	7.274	7.025	7.737	6.713	blue	ASS1	TTGTTCAGCCCACGAGCTAAGACTAGTTTTTACATTGTTAAACGGTTGGGGAAATTTTTT
A_72_P035536	NM_214257	22	40	0	6.853	0.6491	0.004935	0.8209	7.178	6.529	6.693	7.222	6.627	7.212	6.605	7.37	6.191	6.907	yellow	DPP4	AAAGCCACTTTTGCTCTCATTATCTCCAAACTGCACTGTCAAGATGATGATCTTAAAAAA
A_72_P020981	TC373313	17	80	0	11.26	0.9603	0.004953	0.8209	11.74	10.78	10.48	11.5	10.99	11.35	10.7	12	10.94	12.12	red	LGALSL	GCGTGGTGTAAAATGTTGCTAAGTTTGTTCTTACATTACTATGTCACTGCTGAAAGTTAT
A_72_P296279	AK236743	334	80	0	12.5	0.7654	0.005208	0.8209	12.88	12.12	12.22	12.89	12.49	12.63	11.96	12.94	11.79	13.07	red	SGPL1	TCTCAGTGCTCCCTTCCTAACTGCAGCAATAATCTCTTAAGAAACAAGTAATTAAATATC
A_72_P159716	ENSSSCT00000004652	272	5	0	6.206	0.2571	0.005741		6.334	6.077	6.013	6.299	6.159	6.214	6.106	6.367	6.031	6.455	NA	THEMIS	TATCACAGACTCTTATCTCTCATAAGCGACTTTGCCAACCCCAAGGAGTGCTGGGAAATT
A_72_P274194	DY423657	349	79	0	5.619	0.273	0.005902	0.8209	5.483	5.756	5.713	5.512	5.714	5.577	5.881	5.503	5.716	5.34	orange	FMN2	CTGGCCTACTGCTTTTTCAGTAAAATTCAACAATCAGTGAACTAACTGTCTGGAAAACAC
A_72_P257492	BI182881	369	21	0	7.019	0.4437	0.005923	0.8209	7.241	6.797	6.799	7.206	6.786	7.074	6.706	7.157	6.898	7.526	green	GRB14	AACTGCAACTGAAAGGGCCTCAGTGGGATTTTCTATAACTCTGCTTTTCTGGCCTGAGAA
A_72_P125671	BX916588	96	65	0	8.814	0.1716	0.006029		8.728	8.9	8.978	8.717	8.887	8.771	8.883	8.781	8.851	8.645	NA	VPS39	ATTGTAGGTAGATCTCTGCTACGCACAGGGAATAATCAGGTCAGGAACTGACAGTGACAT
A_72_P428159	TC311490	440	12	0	5.605	0.2516	0.0063		5.731	5.479	5.394	5.615	5.451	5.687	5.506	5.788	5.564	5.833	NA	RBM18	AATTAGTATATGGATGTGTCCAGAATGTATACATTTCACCTCTTCCCATACCCCCAAAAA
A_72_P378913	TC389453	363	73	0	7.652	0.376	0.006982	0.8209	7.464	7.84	7.927	7.509	8.002	7.567	7.624	7.39	7.807	7.392	orange	CRYM	TCAATTACACCTCAGTTCTTAAATGAGATTTAAATTACAGAAGCCAAATGCCTCACTTGC
A_72_P351978	EW366014	437	71	0	9.401	0.3686	0.007284	0.8209	9.216	9.585	9.709	9.225	9.666	9.164	9.631	9.316	9.334	9.16	orange	PLIN5	ACTTGCTTCGCCGCTTGGGATTTGATCTCCAGAATAAAAGTGCTGTGCGTTGTCAAAAAA
A_72_P159016	BX674459	42	63	0	6.336	1.213	0.007363	0.8209	6.942	5.73	5.767	6.695	5.687	7.264	5.672	6.219	5.793	7.592	red	RAB27B	TGCCTGACAAACTCTGTTAGGTCATTATTTTATCGTACCAAAGTTCTAGTAGCTTCAGAA
A_72_P104236	EW645645	132	83	0	12.51	0.6513	0.007521	0.8209	12.18	12.83	12.72	11.81	12.93	12.07	12.97	12.38	12.7	12.46	blue	STOML3	TTTAGATTTTCGCCCTCTTGTTAATCCCAGGAGCCACAGCAATCAAGAATGTCTGTCAGC
A_72_P084711	ENSSSCT00000003148	38	72	0	7.378	0.4099	0.007623	0.8209	7.173	7.583	7.521	7.187	7.53	7.276	7.481	6.961	7.801	7.27	orange	GPT2	TTGAGAGCACCTCTCTTCTGAGCAAATGTGAATTGGGGATATCTCAGAAGCCCTGTGTTT
A_72_P034996	AK230960	441	84	0	9.205	0.8456	0.007628	0.8209	9.627	8.782	9.054	9.9	8.896	9.105	8.658	9.788	8.518	9.716	red	CUL3	CAAAAGGACTGTTCTTTTCCATTTGAATACCCCGAGGTATTGACCCCTTTATTTAAAAAA
A_72_P390083	CO989289	268	34	0	5.496	0.3753	0.007718	0.8209	5.309	5.684	5.635	5.226	5.856	5.329	5.451	5.373	5.793	5.306	orange	GREB1L	AAGTAGCTTTAGGAGGGGCAAGCGAACAAAATGTACTTGAGAATGGGCAGTTCCTTTGCT
A_72_P255412	A_72_P255412	90	34	0	7.014	0.2112	0.008005		6.909	7.12	7.084	6.861	7.128	6.861	7.179	7.057	7.089	6.856	NA	MPHOSPH8	CAGGTTATACTCTTCACTTGAATTAAGCGCAACCTTCACAGTAATATAATCCCCATTTTT
A_72_P388143	EW517180	324	39	0	11.27	0.479	0.008027	0.8209	11.51	11.03	11.02	11.31	11.05	11.41	11.06	11.47	11.01	11.87	green	GREB1L	CCAGTCTACCTCACATTTTGTTTATGATTCTAAATTGTCTTAAGTTGTGTCTACAGTGTG
A_72_P415933	A_72_P415933	466	31	0	5.404	0.3242	0.008045	0.8209	5.566	5.242	5.271	5.615	5.422	5.62	5.145	5.422	5.129	5.607	green	TRPC4	GATCAAAAACACATGCTGCTGAGCAAATGCAAACCAAATCTTCTCTGGTTCAGAAAGAGT
A_72_P236677	AK234808	89	36	0	15.56	0.3314	0.008056	0.8209	15.4	15.73	15.65	15.29	15.78	15.47	15.81	15.58	15.67	15.25	orange	UBA1	CCGCCGCTTCCTACCTTGTTTGGAACCTGAATCCTAATAAAGAATTATTAACCCAAAAAA
A_72_P186701	A_72_P186701	375	63	0	9.511	0.6793	0.008345	0.8209	9.851	9.171	9.428	9.851	9.252	9.803	9.16	9.566	8.845	10.18	red	RNF144A	GCATAGGATGGTTTAGATGCACCTTATTGATTTTTCACTACTCATTTGGGAAAGGAAAAA
A_72_P344173	NM_213951	132	33	0	7.175	0.1883	0.008596		7.081	7.269	7.385	7.098	7.205	7.142	7.269	7.071	7.217	7.013	NA	NST	TTCTAGCCTTCGCTGTGGAGGCCGCAGCTGACTCCGATTCTCAGTATTCTCTCTGGCCAT
A_72_P053216	TC388199	333	66	0	5.253	0.1774	0.008722		5.342	5.165	5.192	5.281	5.236	5.369	5.129	5.29	5.101	5.428	NA	CTSK	GTATTTCTCTTTGTATGCTCTCAACAATCCCATGATTATTTCCCCAACTAGATTGTAAAC
A_72_P314478	TC381498	81	66	0	9.299	0.7555	0.008741	0.8209	8.921	9.676	9.61	8.749	9.32	9.098	9.594	8.835	10.18	9.002	blue	WDR64	CGCCACTGTGATGGGACTGTAGGGAGAATTTAATCAGTGTTTGTAAAGACGTCAGTAGTT
A_72_P394233	DN120793	277	59	0	10.79	1.054	0.008891	0.8209	11.32	10.26	10.48	10.79	10.58	11.44	10.02	11.17	9.974	11.87	red	SLC40A1	TGTAATTTAACCCATACGGCTATCCTTAATAAGTTCTACCTTAGAATAGTGAGGGAGTAA
A_72_P161601	TC306385	489	78	0	5.556	0.3467	0.008947	0.8209	5.382	5.729	5.683	5.459	5.64	5.428	5.66	5.439	5.932	5.202	orange	KIAA1897	TTTATGCTGTGCATTTGGACAGAGGTCAGAACTGCAGCAGATCCAAGAAAACATTCTTGG
A_72_P134456	EW120461	333	6	0	9.118	0.4656	0.00928	0.8209	8.885	9.35	9.268	8.649	9.303	9.129	9.451	9.036	9.38	8.725	blue	TMEM229A	CATTACACCTGAACATAGTAAATGGTCAATAAATGGGATTTGTTCCTGTTGGTGTTATTC
A_72_P376993	AK239039	221	48	0	9.095	0.6223	0.009313	0.8209	9.406	8.783	9.004	9.326	8.464	9.449	8.775	9.144	8.891	9.703	green	EDARADD	GGTTTATTGAAAGATGCCCTCGGAGTAACAGCCAGTGATGAAATGTAGAGATTTAAAAAA
A_72_P403313	FD639691	163	84	0	8.989	0.9977	0.009523	0.8209	8.49	9.487	9.233	8.315	9.603	8.142	10.04	8.695	9.073	8.807	blue	CCL24	GGGCTAATGTTCCTATTTCTAGCATCGTTCTCAGGGGGATGTGTCTAGTGTATTAAAAAA
A_72_P416738	TC397472	319	4	0	9.892	1.023	0.009615	0.8209	9.38	10.4	10.29	9.091	10.11	9.12	10.23	9.907	10.99	9.404	blue	BIRC7	ACCTACGTGTGGATGCTTTGAAAGCGTCAAAATAAAGTGTGGGTTTTCCCTGCCCAAAAA
A_72_P094856	TC331750	481	51	0	7.776	0.3785	0.009708	0.8209	7.587	7.965	7.983	7.652	8.008	7.823	7.932	7.352	7.938	7.521	orange	RP9	CTTTACTTTAACAGTGCTGTGGTGAGAACAAGTTAATTAAAAGAAGTGAACTCATTTGCG
A_72_P150466	A_72_P150466	124	69	0	9.131	0.3913	0.009921	0.8209	8.935	9.327	9.403	9.196	9.233	8.924	9.323	8.713	9.348	8.909	orange	CGN	AAGAGGTAACGGAGATGATTCATCTCTCTTATTTCCTAAGCACGCTCTGTACAGAGCCCT
A_72_P022571	TC320618	448	19	0	5.868	1.136	0.01003	0.8209	6.436	5.3	5.311	7.354	5.34	6.147	5.241	6.119	5.308	6.125	NA	PCOLCE2	TCTCAGAGAGCTAAGAAATGCTGCCTAATCAGTGAGACCAATAAAAAATCAGATGTAAAT
A_72_P057696	NM_214048	353	1	0	5.922	0.6834	0.01015	0.8209	6.264	5.58	5.428	6.114	5.399	6.639	5.613	5.959	5.881	6.343	NA	ARG1	ACTGTATCAATTCCCTCTTGGTGTGAAAATCAAGATATGGAACTGCTAGCTTTTGTGAAA
A_72_P048351	AJ954193	14	55	0	11.95	0.5026	0.01021	0.8209	12.2	11.7	11.9	11.85	11.62	12.34	11.63	12.26	11.65	12.35	NA	RNF144A	TTGAATGCCTTTTAATGTGGTGTTTTGTACTTTGGTATCATATGGGCAAGTCTGATTTGT
A_72_P358553	A_72_P358553	210	27	0	6.673	0.3685	0.01032	0.8209	6.857	6.489	6.594	6.884	6.488	6.944	6.576	6.643	6.296	6.958	NA	FNDC3B	TGTGGTAATACTATGGCAACACTGAAATCCTAGCCCTGTAACTACACACACTGTGATTCA
A_72_P143581	TC373564	42	75	0	7.249	0.7115	0.01051	0.8209	7.605	6.893	7.04	7.781	6.853	8.021	6.869	7.164	6.812	7.453	NA	GRB14	GAGCTGTTTCTTTGTTTCACTATAATTCATAATGGCATCCATCTTCATTGTTGAATGGAC
A_72_P031441	TC366946	440	7	0	6.063	0.241	0.01095		6.184	5.943	5.839	6.163	6.035	6.114	5.953	6.119	5.944	6.339	NA	FREM2	CACGTCTAAAATAATTCTTGCTGTCACTTTCATTTCACAGCTGCACCTGTTTTCCTTCAA
A_72_P367773	TC356904	526	27	0	5.581	0.3428	0.01103	0.8209	5.753	5.41	5.371	5.709	5.5	5.526	5.398	5.833	5.371	5.943	NA	SPI2	AGCAGCCATAATATAGAAATTCTGGATCCTACTTTGGTCTTGCATTATCCTCCCCAAAAA
A_72_P287904	ENSSSCT00000012655	6	67	0	13.08	0.2181	0.01119		13.19	12.98	13	13.2	13.04	13.11	13.04	13.28	12.83	13.19	NA	FANCD2	AGAACAGGAGCAGGAGAGTGAAGAGAGTGATAATGACTCCGATTAGACCACAGAAAGTCT
A_72_P380663	ENSSSCT00000015464	247	14	0	6.159	0.6649	0.01135	0.8209	6.492	5.827	5.839	6.535	5.681	6.542	5.506	6.26	6.282	6.631	NA	ARRDC3	GGAGCTATGGATTTATTTCTTAATTTGCACTTGTCATTGGTACCATCCTCTACATCCATT
A_72_P088396	NM_001100189	25	46	0	7.201	0.376	0.01149	0.8209	7.013	7.389	7.38	6.929	7.257	7.065	7.446	7.245	7.472	6.812	NA	SLC9A2	AAAGCTACAAAAGAAAAAGAATATTTCTAGCGCAGGTGGCAACAGCAGCGACTCAGACCC
A_72_P325758	EW582776	474	44	0	5.336	0.2003	0.01152		5.437	5.236	5.271	5.451	5.236	5.428	5.308	5.335	5.129	5.531	NA	SH2D1A	AAGATAATAAACGGTGATAAGCACATGGTAAGTGAGGCTCCCAATGTGTAGATTAGATTT
A_72_P159126	AJ959885	441	20	0	5.408	0.1613	0.01188		5.489	5.327	5.271	5.451	5.399	5.47	5.241	5.503	5.399	5.531	NA	IL33	CATCTGTAAGTTTATAGCATAAGGCAGCCAAAGCAGAATAAAGGTGTTAACATCCAGAAG
A_72_P098091	BP150718	101	72	0	5.457	0.1163	0.01188		5.515	5.399	5.394	5.529	5.422	5.484	5.424	5.459	5.355	5.589	NA	ZNF652	TTCTAGACTTGAGACCATTGAATCCACCATTCTCTGAGGTGTACTATAACATATACACTG
A_72_P034406	TC307161	1	51	0	6.084	0.4635	0.01189	0.8209	6.315	5.852	5.683	6.373	6.122	6.192	5.983	6.42	5.62	6.276	NA	NAALADL2	ATATTTCTTTCTTCCTGTGTTTCCGTTGGAAGCCCTGAAATAGATCTACTCTAAAACGAA
A_72_P033036	TC314899	367	66	0	7.833	0.6811	0.01191	0.8209	7.493	8.174	7.891	7.492	8.178	7.78	8.295	7.662	8.33	7.036	NA	HAUS4	GGATCAAAGAAATGAAATGGCTTAATTTCTCCCACATATTCAACGTCTTTTGTTTAAGCC
A_72_P257842	TC365204	450	38	0	5.497	0.2104	0.01212		5.602	5.391	5.311	5.476	5.355	5.592	5.478	5.649	5.422	5.69	NA	TP53INP1	GAAAACAAGGAAGCTGACCTGTCACTCGTCATTTAGATGCTATGGAAAGATGTCACCAGG
A_72_P377218	AK238618	373	1	0	5.466	0.6926	0.01229	0.8209	5.813	5.12	5.142	5.529	5.119	5.776	5.197	5.577	5.022	6.367	NA	TP53INP1	GCATTACAAAGTGTCTGTCTTTCATCACATGAAATTCGTAACCTGTCACTTAAATCCAAT
A_72_P383658	TC337887	389	61	0	10.57	1.099	0.01231	0.8209	11.12	10.02	10.18	11.28	10.2	10.73	9.471	10.69	10.22	11.76	NA	SMAD9	GCTACTACTGTCACCTCGTGTAATGACTAGAGTTATCTAATAGGAACTTTCATATAAGTA
A_72_P311148	NM_001105298	450	36	0	6.575	0.5842	0.01288	0.8209	6.867	6.283	6.414	6.908	6.403	6.569	6.238	6.736	6.075	7.255	NA	TOR1A	ATCATCGCAGAGAATATTTACGAGGGTGGTCTGAACAGTGACTATGTCCACCTGTTTGTG
A_72_P061146	ENSSSCT00000011431	72	70	0	5.399	0.2945	0.01308	0.8209	5.546	5.252	5.311	5.615	5.2	5.526	5.368	5.373	5.129	5.672	NA	STAMBPL1	GGTACCCGAAAAGCAGGACATTATGAAGAAACTGAAGGAGATTGCATTCCCAAGGACAGA
A_72_P165386	NM_214064	195	6	0	13.8	0.94	0.0132	0.8209	14.27	13.33	13.42	14.48	13.39	14.33	13.82	14.37	12.68	13.89	NA	FMO1	CCTCTTTCCTATTTTCATAGATCTCGACTAAAATTCCCTACTTCACAGAAGATTTTGTTG
A_72_P088151	NM_001097462	201	13	0	14.2	0.3315	0.01328	0.8209	14.36	14.03	14.14	14.37	14.03	14.2	14.04	14.29	13.91	14.59	NA	ROMO1	CCTCTCCAATCAGTCCCAGCCCATGTTCTATAATAAAACAAACCTTTGAATATTGAAAAA
A_72_P136411	AJ964366	455	11	0	9.541	1.043	0.0135	0.8209	10.06	9.02	8.91	10.01	9.071	9.963	9.586	9.65	8.512	10.63	NA	PDZD2	CCATACACAGCTCATTTAATTTTAGGGTTAACTTAATTGGCATCACACCTGTTGTATGAT
A_72_P176866	AK232174	224	67	0	7.845	0.4292	0.01354	0.8209	8.059	7.63	7.483	7.997	7.823	8.18	7.833	7.994	7.381	8.067	NA	DOCK4	CTTGGAACCCAGACACACAATGCTTCAAATAAACCATCAAAACCCAGCTGCTTTAAAAAA
A_72_P273469	EW242082	501	34	0	5.839	0.1507	0.01383		5.764	5.914	5.966	5.753	5.899	5.86	5.848	5.752	5.944	5.69	NA	NFE2L2	GTTTTTTCCCCAATTGTAAAGTACCTATAGGCCAAAGTTTCCATGATAAAATTTGCTCCT
A_72_P061681	TC375604	59	22	0	5.432	0.3431	0.01383	0.8209	5.26	5.603	5.407	5.253	5.529	5.329	5.76	5.355	5.716	5.103	NA	SIK1	GTCACGTTACCAGAGAGGGAAATTCAAACCAGGAACACAACAATGTAGCAAAAAATATAA
A_72_P381118	TC380440	267	76	0	6.626	0.2657	0.01385	0.8209	6.494	6.759	6.877	6.502	6.885	6.414	6.658	6.492	6.617	6.567	NA	PHF8	ACCTTGGCCAGAATCATCATCATTTCTCACCTGGGAAATTAAAATAGCATCCTAACCCAA
A_72_P029446	ENSSSCT00000000889	379	85	0	8.971	0.5374	0.01387	0.8209	8.702	9.24	9.126	8.754	9.595	8.58	9.129	8.968	9.11	8.509	NA	SENP1	TCCCTAAGCTGAAGAGAGAGACTGCTTTTCACTTCTTCAGTTCTGCCATCTTGTTTTAAA
A_72_P079736	TC373883	114	73	0	13.03	0.4815	0.01389	0.8209	12.79	13.27	13.39	12.59	13.39	12.83	13.15	13.12	13.15	12.62	NA	CAMTA2	TTCTACTTGTGCATGGGCTTGGTTTCTACGAATTGCCATTAAACATCGCTGCACCAAAAA
A_72_P025571	A_72_P025571	305	32	0	9.497	0.3834	0.01404	0.8209	9.689	9.306	9.32	9.623	9.519	9.86	9.202	9.497	9.182	9.777	NA	SMAD1	CTAGTGGGTTTTCTCTACTGGAAATTTTAAATAAACCTGTCATTATTGCTTACCCGGAAA
A_72_P157506	ENSSSCT00000018236	472	21	0	5.569	0.2656	0.01408	0.8209	5.436	5.702	5.796	5.476	5.64	5.592	5.687	5.422	5.685	5.255	NA	AEBP1	TTGCCAATGCCACCATCTCCGTGAGTGGCATTAACCACGGAGTCAAGACAGCGAGTGGTG
A_72_P050151	AK236271	421	54	0	13.59	0.3317	0.0142	0.8209	13.42	13.75	13.73	13.43	13.76	13.6	13.83	13.48	13.69	13.17	NA	MED9	CAGTGGTGTGACTTGTGGCACTTTTCAAGAATGTGATTAAAGAACTGTGCTCTGTTGTCA
A_72_P423324	TC342409	244	36	0	15.57	0.1464	0.01426		15.65	15.5	15.54	15.69	15.56	15.58	15.4	15.64	15.51	15.68	NA	TXNDC8	GAAGAAAAGATTCAAGAACTCATGTAAGCTGATCTCCACGGCAAAATACACTTGCAACGT
A_72_P128531	A_72_P128531	394	6	0	5.416	0.1397	0.01427		5.486	5.346	5.271	5.424	5.437	5.484	5.34	5.503	5.335	5.531	NA	NFIC	CCAGGCCAAAATAAAAAGTAGCCACTGTATAATCTGTAGTACGAGAAAAGAAAAGTCCAA
A_72_P292549	ENSSSCT00000019407	350	21	0	6.544	0.2057	0.01431		6.647	6.441	6.496	6.786	6.45	6.639	6.478	6.567	6.339	6.593	NA	METTL16	TTCATTTAAGGAGGAAGAAAAGAGACCGAATAAGACAGTTGAGAGAAGTTCCCCGAGCTC
A_72_P139871	BG895903	172	57	0	6.63	0.6532	0.01459	0.8209	6.956	6.303	6.398	7.169	6.225	6.933	6.658	6.636	5.932	7.088	NA	GPD1L	AAACCCACTCACTTGTCCACCCTACCATGTTAATGCTGGTTAAAGTTTACCCTTAAAAAA
A_72_P385453	TC345094	432	35	0	6.955	0.2611	0.0146	0.8209	6.824	7.085	7.107	6.643	7.096	6.903	7.15	6.954	6.988	6.797	NA	C11orf41	GCACCTTCCGATGAAGTGTATACAGGACAATGCATTTGTGGCATAATAAACATTTTTCAG
A_72_P290969	ENSSSCT00000011820	464	67	0	13.28	1.574	0.0146	0.8209	12.49	14.06	14.45	11.74	13.79	12.22	14.01	13.77	14	12.23	NA	TROVE2	CAACAGACAGAGTAAGGCGATGGTATAGAGTGGGAAAATGGAAAGTTTACCTTACCAAAA
A_72_P296479	TC309193	294	67	0	8.231	0.6488	0.01471	0.8209	8.555	7.906	7.752	8.25	8.09	8.757	7.554	8.52	8.229	8.694	NA	LRP4	CACTGGAGAGATTGGACTTTCTGGAGTTATTTAACCACTATGTTCAGTATTTTAGGACTT
A_72_P046346	AJ957480	391	61	0	5.268	0.107	0.01491		5.322	5.215	5.192	5.371	5.2	5.241	5.209	5.335	5.257	5.34	NA	EDEM1	TCAAAGAGAATGTAAGATTTCGAGAGGTATTCATAGAAGGAGTCCAGTCCGGCACCCAAG
A_72_P160431	TC307573	387	41	0	9.558	0.4077	0.01495	0.8209	9.354	9.761	9.617	9.58	9.729	9.204	9.7	9.407	9.999	9.224	NA	ZCCHC18	CTGCCTGAGGGTCTGTTCTCCATGCGTGTGTCTATTTCCTTGAGGACTTTATTCTTTCTA
A_72_P381203	EW107169	438	28	0	6.929	0.4845	0.01499	0.8209	7.171	6.687	6.605	7.231	6.695	7.157	6.81	6.819	6.638	7.48	NA	NBEAL1	CGAGGTTGTGTATGTGTGAAGGTTGGTCACTTTAAATACATCATTAAACTTGTCTTCCAT
A_72_P431639	DB813596	281	43	0	10.4	0.2777	0.015	0.8209	10.54	10.26	10.35	10.68	10.22	10.4	10.12	10.49	10.35	10.57	NA	CEP55	ACTGTCTTTTCTCCATCAAGTACTTTACCAGTGCAAATGTCAGTCATCTCAGCATTCAAT
A_72_P273004	TC331073	526	26	0	9.201	1.133	0.0151	0.8209	8.635	9.767	9.601	8.196	9.221	8.873	9.792	9.115	10.46	8.355	NA	AKAP2	TTTCCTACCCAGGGGTCAGTAAATTGACTTCAAGGCAATTGAATCCATTATTCCTAGGAG
A_72_P419044	TC321835	229	71	0	10.98	0.4582	0.0151	0.8209	11.21	10.75	10.7	11.24	10.45	11.38	10.83	11.14	11	11.05	NA	SLAMF9	AGGCCATTCTATCAGAAATGTCCTTGATCGGTTGGTTCAAAAACTGATTTAGAAATTCTT
A_72_P041336	TC355808	524	69	0	9.886	0.6605	0.01517	0.8209	9.556	10.22	10.14	9.613	10.09	9.634	10.16	9.905	10.48	9.069	NA	PREB	ACTAAGTGTTTTCACTTTTCTGGGCGTCAGCCTATTGTTCTGCAAACTAGAGGTGACCAG
A_72_P177401	AK239926	297	37	0	6.964	0.3931	0.01519	0.8209	6.768	7.161	7.017	6.875	7.189	6.944	7.299	6.769	7.138	6.484	NA	TEAD1	TTTTTTCATCTGTCAAGTGAGGAGTGTCTTCTCACTAAGTGGCTGTGAAGGTGGAACGGT
A_72_P192947	TC318971	41	37	0	5.304	0.5605	0.01535	0.8209	5.023	5.584	5.474	5.226	5.285	4.948	5.969	5.082	5.607	4.836	NA	FOXL2	AGCGTGTCTTTGGAGGACCAAATTTTTCTAGAAAGAACTAGAGCACTTTTGTTGTTTTGT
A_72_P248047	CF795409	260	57	0	5.498	0.3651	0.0154	0.8209	5.68	5.315	5.271	5.869	5.34	5.407	5.295	5.613	5.355	5.833	NA	KBTBD8	CACAGAGCCACACATATCATTAATCTTAGTTTTCTAGGACCTCTTCTGAAATCACTTTAA
A_72_P423464	XM_001925372	148	81	0	9.654	0.2855	0.01578	0.8209	9.512	9.797	9.806	9.413	9.632	9.673	9.829	9.538	9.922	9.423	NA	CASK	TACATTCCGTTCATGGGGCGCACCCAGGGGAATAAGAATAAAATGCTATTATGACTAAGT
A_72_P405348	DN120793	285	5	0	9.295	1.491	0.01588	0.8209	10.04	8.549	8.902	9.731	8.892	10.12	8.447	9.237	7.957	11.07	NA	SLC40A1	CGTGAAAGGGTGGCTAGTCACGTGAATTAAGCTATTCTTTGGCAGATATTTATTATCTGT
A_72_P252702	TC322147	37	29	0	7.388	0.3883	0.01617	0.8209	7.194	7.582	7.727	7.05	7.639	7.445	7.466	7.264	7.497	7.018	NA	PFN2	ATCGATGAATCTCCATAGGAGAAGAGAAATCAATGGCAGTTCGCCATCTTGGAGAATTAA
A_72_P189736	ENSSSCT00000015497	24	44	0	6.794	0.3108	0.01635	0.8209	6.949	6.638	6.623	7.017	6.862	6.883	6.52	6.837	6.549	7.061	NA	PAM	GCCCACTTTCTGTCTTTAAGAGGTTTAAAGAAACTTCCAGATCATTTTCTAATGAATGTC
A_72_P292599	AK232928	484	60	0	8.917	0.4653	0.01637	0.8209	9.15	8.685	8.709	9.309	8.6	9.014	8.812	8.85	8.617	9.426	NA	C1H9orf80	CCTCTACCAACCATGTGACCTTGATAACCTCAGTAGAGAGATCTTTTTCCTCAGAAAAAA
A_72_P230687	AK238413	178	26	0	9.063	0.4799	0.01646	0.8209	9.303	8.823	8.778	9.2	9.167	9.163	8.729	9.319	8.617	9.53	NA	ZNF77	GTACTCTTCATCTGCACTACCTGCATTTTGTTATCTCAGACTTTGAATAATCATGCAGTC
A_72_P348313	TC330342	156	13	0	11.43	0.2515	0.0166	0.8209	11.3	11.55	11.55	11.13	11.62	11.4	11.61	11.39	11.44	11.29	NA	VIPR2	TAAAATGCTGTAAACGTGTGTGGAATGTCCCCAAGCCACCCTGCGTGACCTTGAATAAAA
A_72_P158646	DN105977	436	53	0	5.427	0.2382	0.01663		5.547	5.308	5.311	5.476	5.47	5.526	5.145	5.577	5.308	5.607	NA	TNPO1	AGCCAGAATGCATGCCTGAACCTTAAACTGCACTTTAAAAATAACATCTTGGCCTAGAAA
A_72_P359288	TC327593	279	53	0	12.98	0.4455	0.01676	0.8209	13.2	12.76	12.69	13.4	13.01	12.96	12.61	13.1	12.72	13.35	NA	C21orf91	CAGGGAGTGGGGATGCATTGCCTTAGTTTTGATAAGCTTTAAATTTAATGTGTGCAATAT
A_72_P417684	A_72_P417684	493	26	0	5.564	0.2412	0.01678	0.8209	5.685	5.444	5.451	5.615	5.585	5.747	5.368	5.577	5.371	5.801	NA	MEF2A	ATATACAGGACTTTGAATTTTGTTCATGGCACAAGCCCAGGAAACTGCCCAACTCGCTGT
A_72_P307928	TC316063	403	18	0	5.37	0.2442	0.01702	0.8209	5.493	5.248	5.311	5.476	5.306	5.642	5.276	5.373	5.101	5.48	NA	STAG1	CTCTCATTCATTGCTAGTCAGAATGCAAAATGGTATCACCACTTTGGAAAACATTGTACA
A_72_P418044	TC379307	434	17	0	5.544	0.2848	0.0171	0.8209	5.686	5.401	5.229	5.529	5.5	5.716	5.478	5.671	5.399	5.828	NA	ZNF891	CTTATATGTCTAGATATAATACCAAATTGTCTGTTAACAAAACTCCTCTCAGCCTCCCAA
A_72_P127406	ENSSSCT00000004571	104	33	0	11.23	0.7193	0.0172	0.8209	11.59	10.87	10.73	11.58	10.85	11.73	11.36	11.22	10.53	11.83	NA	AIG1	CTTGTGAAAATTCCTAGATGCAAGCAAACTAAATCTAATAAAAGCCAAGCAACCCCTAAA
A_72_P147686	CN153232	364	78	0	5.373	0.1367	0.01742		5.304	5.441	5.488	5.36	5.51	5.241	5.368	5.311	5.399	5.306	NA	SERINC3	TTTTTCTCACCGTATCAATGGAACCACCATGGACTCAGGCGATTAAACCAGCCTCATTCA
A_72_P048216	BI344415	364	42	0	7.026	0.8057	0.01771	0.8209	7.428	6.623	6.815	7.534	6.806	7.451	6.937	7.169	5.932	7.559	NA	ATAD1	ATCTCCTTCAGACATGTCTGCAAAGGACTTTTTCACTGGATGATATATTTCCATCCTCTG
A_72_P105426	TC318305	75	44	0	8.241	0.5905	0.01772	0.8209	7.946	8.537	8.543	8.002	8.457	8.218	8.546	8.141	8.601	7.423	NA	SPTAN1	AAGTGAGTTTTAGTTGGTGCGCTGCAGTGTTTGTGCTGTTGTTGTGTATAGATTCCCATT
A_72_P345688	AK238334	95	11	0	9.365	0.265	0.0178	0.8209	9.498	9.233	9.181	9.588	9.281	9.666	9.215	9.319	9.253	9.418	NA	SLC35D2	TGCCAGTAAAGTTGTTAGCTTTGATTTGATCCTCTATGTTGATCTTTTCCCAGTCATCAA
A_72_P085586	XR_045449	492	30	0	13.1	0.8167	0.01795	0.8209	12.69	13.5	13.22	12.65	13.32	12.48	13.81	13.28	13.67	12.33	NA	C10orf93	AATGGACAGCAAAGTAAGTGGTTGTGACCTCGCTGCTTTTGTGATCTGGACATGAAAAAA
A_72_P063496	ENSSSCT00000004033	229	7	0	14.14	0.4573	0.018	0.8209	13.91	14.37	14.15	13.77	14.33	13.75	14.44	14.23	14.56	13.9	NA	MAP7D1	GAATCAGTGTTATTGCATCCGATCAAATTTCTCCAGAAATAAAGTGAGAATAATTCTGCC
A_72_P010406	TC387547	465	56	0	9.071	0.309	0.018	0.8209	8.916	9.225	9.322	8.882	9.261	8.754	9.191	9.159	9.128	8.87	NA	POP4	TTCCGCCTCTTTTGCCATGTAAAAGGCGGCTAATGTTGTGTAAATACAGAGTTGCTTTCC
A_72_P303354	NM_214130	221	54	0	8.852	0.2219	0.01804		8.963	8.741	8.751	9.073	8.853	8.991	8.611	8.846	8.748	8.94	NA	CYSLTR2	CAGAAAACAAGGTGCGGTTTCTCTGTCTGTGTGTGGCTGAAAAAGGAAACGAGAGTGTAA
A_72_P119891	TC353569	454	10	0	7.067	0.7318	0.0182	0.8209	7.433	6.701	6.903	7.879	6.801	7.053	6.417	7.132	6.683	7.668	NA	MUT	GAACCTGGAAATCAAAAACATCTACTTCCACAGTTCACTTCTCTGCATAGAAATCTGTAA
A_72_P161826	AK230616	177	5	0	11.19	0.2981	0.01844	0.8209	11.04	11.34	11.49	11.07	11.26	11.08	11.2	11.15	11.4	10.85	NA	RAF1	ATTATGGGATCTGGGGCCCCAGCTATTGATTGGCTAAATGAGTAATTTGAGAGCAAGAAA
A_72_P078166	ENSSSCT00000000979	482	46	0	7.901	0.1435	0.01846		7.973	7.83	7.887	7.962	7.715	8.015	7.901	7.958	7.816	7.958	NA	SNRPF	TAACTGTCTATGGAGGTGAATGTCAGCCCTTTTCTTGTGATTATATATTAACTGAGACCT
A_72_P073186	A_72_P073186	280	63	0	8.37	0.2786	0.01853	0.8209	8.509	8.23	8.286	8.608	8.301	8.408	8.25	8.366	8.084	8.653	NA	SNRPC	TCATGGGTGAGGTATGTATCGCAGTAGTCACAATAAAACTTGGGCATGATGCTCTTCAGG
A_72_P047346	AJ958940	20	67	0	5.189	0.1996	0.01871		5.288	5.089	5.16	5.129	5.082	5.394	5.071	5.29	5.042	5.34	NA	SUMO1	CACTGAGGGTGGTCAAACCTACAAGAGAGACATATACCATAAAATAACAGACTGAGACAC
A_72_P152771	A_72_P152771	20	27	0	6.483	0.2007	0.01904		6.383	6.584	6.693	6.369	6.55	6.322	6.435	6.413	6.658	6.429	NA	RAP1GDS1	TTTTCTGATGGACAGACTTTGAGACTGACTGCTGTTCTCTGTGGAAAGTGAAGGTGGGAA
A_72_P326003	NM_001123141	389	17	0	5.207	0.3542	0.01917	0.8209	5.384	5.03	5.095	5.16	4.966	5.526	4.907	5.29	5.152	5.562	NA	MYH4	AGGACTTGGTGGACAAACTACAATCCAAGTTAAAGCTTACAAGAGACAAGCGGAAGAGGC
A_72_P305674	TC316806	95	83	0	5.566	0.2705	0.01931	0.8209	5.701	5.43	5.428	5.649	5.585	5.687	5.506	5.752	5.202	5.716	NA	SCEL	CTTCAAGAAGGTCACATACATAAAGGGACCATCTGGTTAGATTTAGTGATCAAAAATTCA
A_72_P083466	CK452126	413	67	0	5.481	0.2551	0.01955	0.8209	5.609	5.353	5.394	5.791	5.422	5.484	5.34	5.503	5.257	5.656	NA	FBXL20	CTCCTGGGAAATTCAAATCCACACTCACTAATAAATCAGAGTCTTGTTCAGGCACTATTT
A_72_P075081	DV936774	306	65	0	9.601	0.3205	0.01963	0.8209	9.762	9.441	9.373	9.878	9.301	9.54	9.606	9.781	9.484	9.848	NA	SGCZ	TGTACAGAATTTAATCCAGCTAGAATTTATAGAGCCGACTCTGGGCATGGCTGTATAATA
A_72_P331133	A_72_P331133	312	79	0	5.851	0.3983	0.01966	0.8209	5.652	6.05	5.953	5.73	6.207	5.558	5.76	5.706	6.282	5.615	NA	LPAR3	CAGATGCACTGCATCTCCTATTTTCTGCCCATGCTTTTAATCTATGTAAAACAGTTAAAA
A_72_P203447	DN128575	458	35	0	5.325	0.2985	0.01972	0.8209	5.475	5.176	5.271	5.607	5.236	5.407	4.994	5.577	5.202	5.306	NA	SSLP-1	AATGAAGGAAAGGGGCCTGAAAACAAAACGGGTCTGAGACTGCTTTTTCTAGGGGAAAAG
A_72_P252457	AK237286	469	35	0	8.586	0.4493	0.01975	0.8209	8.362	8.811	8.598	8.148	8.634	8.403	8.894	8.489	9.118	8.408	NA	RALB	AAGCAGCAAGAACAAGAAGAGTTTTAAGGAGAGGTGCTGCTTACTGTGAAGGCTAAGGTG
A_72_P314733	TC381689	427	12	0	5.518	0.2313	0.01992		5.634	5.402	5.407	5.615	5.271	5.484	5.451	5.752	5.48	5.685	NA	RAB7B	GATGGGTAAAAACTGCAGCATCAATGATTCAGGCAAGAAATCTGCATCCCCGGCAAATTT
A_72_P232907	NM_213999	32	41	0	8.046	1.069	0.01997	0.8209	8.581	7.512	7.586	8.585	7.372	8.383	8.26	8.303	6.83	9.051	NA	DUOX2	TACGTGTTACATAGTCCACTGTAAGGATATACCAAAGTTTGTCCAATCTTCTGTTAATAG
A_72_P004066	TC308582	137	71	0	9.706	1.268	0.01998	0.8209	10.34	9.072	9.211	10.09	9.131	10.15	9.625	11.22	8.319	9.901	NA	IL1R2	AAGGATACTGTTCTTTTCCTCAGTTGTTTAACATAGCTGCTCTGTTTATAGTGGGTTTGT
A_72_P292279	CN156363	141	28	0	9.75	0.3234	0.02012	0.8209	9.588	9.912	10.06	9.627	9.887	9.634	9.948	9.361	9.747	9.73	NA	HNRNPA3	AATATTTGGATGCATGCAATGCCAGCATGGAAATTGGTCTTCACAGACACTGCAGTTTTC
A_72_P286099	CF179667	182	32	0	5.685	0.2719	0.02014	0.8209	5.549	5.821	5.74	5.642	5.845	5.656	5.943	5.558	5.757	5.34	NA	MADD	TAAGAACGCATCTTCCCAGAACTGCATTTGGTCCCATAAAGTAGAACGCTCTTTGCTTAT
A_72_P070921	AJ947460	350	79	0	5.686	0.07138	0.02024		5.651	5.722	5.721	5.615	5.714	5.702	5.714	5.613	5.738	5.672	NA	TICAM2	TCACAAGATTGTTAAATGGGCCACCAATCAGTGGTGGGAACTGCCTCCAACTTTGCAAAT
A_72_P021101	TC402150	193	29	0	11.16	0.6659	0.02053	0.8209	11.49	10.83	10.54	11.29	10.89	11.33	10.98	11.28	10.89	12.06	NA	MOSPD1	ATGGATCATGTCTGTACATTGTGTGATGACTGAAAAGCACATAAATGTCAGTCTATTTTG
A_72_P051521	CN161695	230	1	0	11.7	0.6247	0.02057	0.8209	12.01	11.39	11.34	12.03	11.3	12.05	11.82	11.68	11.09	12.29	NA	ITGAV	GACCTGCCACCAGATAGTCACTAAGTTGTTCTTTCAACCTTACCTGTTTTCCTGCCTAAT
A_72_P293349	BX926073	178	43	0	13.23	0.2002	0.02058		13.33	13.13	13.11	13.37	13.12	13.44	13.24	13.21	13.04	13.29	NA	TBC1D23	TTTAGAAATGTCCTGCAGTGTCATTTTTTGCCTATTTCAGCCATGGGACTTTTTTCATAA
A_72_P356483	DB804109	532	48	0	8.367	0.243	0.02059	0.8209	8.245	8.488	8.347	8.123	8.501	8.304	8.443	8.28	8.662	8.274	NA	ZMPSTE24	ATCAACCATAGGACTCCTGAAAATAAAAAATTCACAGTCCTTCCAAGGACTCTTTCCTTA
A_72_P187151	ENSSSCT00000014700	416	53	0	11.52	0.3138	0.02067	0.8209	11.36	11.68	11.79	11.25	11.47	11.37	11.64	11.53	11.82	11.31	NA	AP3D1	AGAAGTGAGTGCTCTCTTTGCTGGGGAGCTGAACCCAGTGGCTCCGAAGGCACAGAAGAA
A_72_P206187	AK232164	225	13	0	8.335	0.4724	0.02069	0.8209	8.572	8.099	8.423	8.58	8.25	8.425	7.874	8.595	7.85	8.687	NA	SLC39A1	TATTAGGGAAGACATTGAGTGCTAGTATCAGGGGTCAGACACTACACAGAGGACAAGCTA
A_72_P273444	ENSSSCT00000017319	385	65	0	6.813	0.586	0.02088	0.8209	7.106	6.52	6.551	6.875	6.473	6.896	6.358	7.618	6.7	7.036	NA	CSRNP3	TATTGATTTAGACAACACAGAGGTGGACGAATACTTCTTTCTCCAACCCTTACCCACAAA
A_72_P430629	TC350040	216	55	0	8.457	0.331	0.0209	0.8209	8.622	8.291	8.296	8.557	8.373	8.528	8.454	8.615	8.041	8.788	NA	ABCA13	TTTCCTAAGAAGTTACCGTTAAGGGTTCTATGATTTTTCCCCCAGTCCACACTGTCTCGT
A_72_P291154	TC349817	480	14	0	5.85	0.2778	0.02093	0.8209	5.989	5.712	5.811	5.943	5.845	5.911	5.687	5.987	5.504	6.116	NA	PCP4L1	CTCTAGCTTCTCATCGAGGCAAATTCAACCCTTGTACATTATTTTCTCTGGCCCATTGTA
A_72_P084116	CX064735	30	71	0	5.75	0.747	0.02112	0.8209	5.376	6.123	5.767	5.649	5.833	5.241	6.175	5.422	6.718	5.192	NA	C3orf35	ACGCACTGGTAGAATTCTTATTGGGTGAGAAAATTAAATGGAGCTATTGCTTGAGCTACT
A_72_P395638	TC339963	182	9	0	5.449	0.255	0.02113	0.8209	5.576	5.321	5.229	5.371	5.34	5.656	5.439	5.637	5.278	5.642	NA	CREG1	AATGCCACATTTCAGTAAGTATTTCTACATCTTTCATCCCTTCTAATATCACAGCCCCAA
A_72_P240367	TC375845	46	77	0	8.927	0.6071	0.0212	0.8209	8.624	9.231	9.227	8.408	9.159	8.904	8.872	8.663	9.666	8.522	NA	DENND5A	TCTTCTCTGGAGCGTCCATGGTCTTGACGAAAAGCAAACCACAAAGTCTCTTCCTTTTTT
A_72_P401648	TC303531	215	6	0	10.4	0.592	0.02125	0.8209	10.7	10.11	10.24	10.53	10.15	10.75	10.18	10.37	9.864	11.16	NA	WWTR1	GATCAAACCAATTTACCTGGAGTTTGGTACTGGTTTTTACTTCTCTGATTCTGTATAAGA
A_72_P357328	A_72_P357328	78	82	0	5.457	0.2372	0.02127	0.8209	5.575	5.338	5.142	5.529	5.39	5.526	5.34	5.613	5.48	5.633	NA	IRS2	TTTATTCACCCATCTTCAAAGTCCCATCTCAAATTTCATCTCTGTTGAGCAACGTCAGTC
A_72_P051116	TC331505	401	72	0	6.736	0.4869	0.02142	0.8209	6.979	6.492	6.273	6.921	6.766	6.846	6.449	7.333	6.481	6.815	NA	DYNLT3	GCCCTAAATGATGGCAACATCTCATTACATTTTCTCTGGTAAAAAGGACTTTTTTGCTCC
A_72_P122786	TC349169	524	62	0	8.202	0.2875	0.02144	0.8209	8.058	8.346	8.225	8.037	8.383	8.048	8.241	8.216	8.534	7.932	NA	C3H1orf109	GTCCTAGTTTTGTGTAATTGTGTCAGTACCTGACTCCTTGATGAAAGAAAGTGGCAAAAA
A_72_P052021	ENSSSCT00000012472	62	28	0	12.37	0.3116	0.02146	0.8209	12.21	12.52	12.64	12.2	12.61	12.21	12.33	12.4	12.51	12.04	NA	RBM6	AAGAAGAGAAACTCACTGACTGGAATAAACTGGCTTGTCTGCTCTGCAGAAGGCAGTTTC
A_72_P419204	XM_001926592	177	39	0	12.41	0.307	0.0215	0.8209	12.57	12.26	12.24	12.72	12.44	12.64	12.25	12.41	12.11	12.49	NA	FBXO33	GGAAACCAGCTGAATGTTTGACCTGATGACTGATGTTGTATGGTTTATGTTAAATGTATA
A_72_P323608	NM_001109944	531	28	0	5.647	0.4197	0.02164	0.8209	5.857	5.438	5.543	5.662	5.5	5.791	5.18	5.82	5.527	6.156	NA	PEG10	TTAGGAAGGGGAAGTGACTTTAGCACCCTATAGGGAATGGAGCCAATAATAAGCTGCCAA
A_72_P121551	TC305782	420	85	0	5.27	0.1514	0.02203		5.346	5.194	5.109	5.253	5.253	5.329	5.18	5.373	5.236	5.428	NA	PIR	ATGCCCAGTGGAAATTAAACAAGATTTAATAGAAGCAAGTACAGATCGACAACATCGACA
A_72_P277829	TC345017	152	54	0	7.728	0.9314	0.02204	0.8209	7.262	8.194	7.954	7.727	7.694	7.148	8.89	6.98	8.237	7.194	NA	AICDA	CCTTTTGTATGTATGCATTGCTTCTCTCAAAGAAATGACAGTGTAAGAGGCTGTGATCAA
A_72_P155781	TC400379	50	72	0	6.551	0.3936	0.02236	0.8209	6.748	6.354	6.576	6.821	6.308	6.933	6.429	6.567	6.102	6.67	NA	CHN1	CTTTATTTTCCAAAGCAAGGCTTGTACCAGTTCTCCTTAGATATGGACCAGGACTTTTGT
A_72_P139361	BP170169	108	15	0	8.959	0.508	0.02236	0.8209	9.213	8.705	8.747	8.972	9.057	9.129	8.443	9.351	8.572	9.401	NA	LARP6	TAATTAAGCCAGTAGCATGGTGTTTTTATAGGACCAAATGTATGTTTCCTGTCAAGTGAA
A_72_P088551	NM_213778	446	20	0	6.01	0.4146	0.02255	0.8209	6.217	5.803	5.796	6.276	5.649	5.911	5.903	6.172	5.863	6.51	NA	GAL3ST2	CTGTACACGCAGCAGTTCCCAGAAAAACCCCCCAAGAACATACCCTTCCTGGGGGCGTAA
A_72_P264597	TC356304	515	66	0	13.44	0.2662	0.02272	0.8209	13.31	13.57	13.53	13.19	13.55	13.46	13.62	13.44	13.6	13.14	NA	BBS4	GTATGATGAGAAGTAGAGACCAAGGGCTGACTGGGTGTCAGCACCAAAGATTAAAGAAAA
A_72_P034781	XM_001928531	436	69	0	10.85	0.2558	0.02301	0.8209	10.72	10.98	10.93	10.67	11.03	10.66	10.85	10.91	11.1	10.65	NA	STAM2	CAGTGGGTCACAGTTTAGTACCACTGGAGTAAAAGAGACGCTGCTGTTCAGACCAAAAAA
A_72_P330064	DN117421	487	50	0	11.76	0.2721	0.0232	0.8209	11.63	11.9	11.98	11.56	11.77	11.78	12.06	11.57	11.78	11.59	NA	MPP1	GTGTTCGTGAGAGAAGCCAACAAAGCATTCCTCTATTTTTCATTTTAACCTTCATTTACT
A_72_P428914	BX670057	379	80	0	7.759	0.6486	0.02323	0.8209	8.083	7.435	7.548	7.811	7.551	7.95	6.918	8.253	7.721	8.319	NA	SMAD9	TCAAAAAATACATGATTAAAGTGGGTACATATGTATCCTCACCAATCCCATCTCCTCAAA
A_72_P218217	BX925364	53	1	0	7.257	0.774	0.02324	0.8209	7.644	6.87	7.222	7.155	7.029	7.655	6.89	7.883	6.339	7.884	NA	CSRNP3	GAACTAGGATCAAGTGACTCCGCTTTTAAACTGTTCAATTTTCTGAGAAAGTACAGTTAT
A_72_P261102	AK234807	311	15	0	9.481	0.2992	0.0234	0.8209	9.63	9.331	9.2	9.681	9.467	9.437	9.292	9.58	9.366	9.823	NA	PXK	TCAAGAAGGAAGTATTCTTCAAGTAGAATAAAGTCGGGCTGGCAATGCTGCCTTAAAAAA
A_72_P193607	AJ650865	229	53	0	7.001	0.3163	0.02357	0.8209	6.843	7.159	7.142	6.864	7.189	6.959	7.089	6.997	7.217	6.552	NA	USP9X	TTCTCTGCTCAGTCATAATTTTACTTGAAAGCAAAATGGTCCTAGCTCCTTTTCCATTAT
A_72_P044381	ENSSSCT00000019371	156	11	0	6.554	0.1059	0.0236		6.607	6.501	6.551	6.647	6.535	6.534	6.449	6.617	6.47	6.631	NA	CPD	TTCCTGGAACTTATAACATTACAGCGGTTTCAACTGGGTATATGCCACTGACTATTAATA
A_72_P415923	ENSSSCT00000002560	334	28	0	7.955	0.864	0.0238	0.8209	8.387	7.523	7.736	8.247	7.752	7.934	7.412	9.115	7.194	8.253	NA	RAD51L1	TAAGAAAGGAGTTTGATACACAACTTCAGGGCAACATGAGAGAAAGGAACAAGTTCTTAG
A_72_P386638	TC338073	224	53	0	12.64	0.7456	0.02381	0.8209	13.01	12.26	12.22	13.26	12.39	12.9	12.69	12.62	11.75	13.24	NA	SFXN1	CTTGCCAGCGTTGGAGTCAATGTATTATTTCGATTCAACTGGATGAAATGTTAAATAAAC
A_72_P409158	CK451331	433	7	0	6.292	0.2403	0.02395	0.8209	6.412	6.172	6.146	6.539	6.26	6.518	6.123	6.219	6.159	6.373	NA	TSPAN7	GTGATGTTTTGGTGAACATTGGTTTGTGTGTTTAGATATAGATATCTCCTTACCATGTGA
A_72_P147616	AK231485	84	37	0	12.7	0.4138	0.02401	0.8209	12.5	12.91	12.75	12.61	12.95	12.53	13.18	12.63	12.76	12.23	NA	CTPS2	TCTTCCAGAAGTGACTTTGGGGTCTCACAAATTGCTTTAGCCGATTAAACTTCTCCCAAC
A_72_P311678	AJ962580	375	9	0	8.729	0.1527	0.02401		8.805	8.653	8.658	8.899	8.649	8.676	8.674	8.779	8.63	8.867	NA	TBC1D5	AGGGGCAGGGATGGCCAGAGTTGATCTGGTTTGAGGAAATGTATTCTTTAGTAAATGAAA
A_72_P132396	ENSSSCT00000017463	169	11	0	11.55	0.2721	0.02423	0.8209	11.69	11.42	11.51	11.82	11.54	11.61	11.2	11.65	11.41	11.66	NA	ASNSD1	GAGAAGTCTTTGGTGGAATAAAGGTTGCACCTGAAGAGAATGACACTCAAATAATGTTTA
A_72_P435179	DY420192	386	8	0	5.315	0.3513	0.0243	0.8209	5.491	5.14	5.095	5.476	5.082	5.451	5.229	5.246	5.152	5.791	NA	EBF2	GCTTTGTCAGTTATATACAGTATAAAGTTGCTATGCACAGAGCTTTTTGTAAAGACAGCT
A_72_P147281	A_72_P147281	213	72	0	5.736	0.2106	0.02443		5.631	5.841	5.683	5.572	5.881	5.687	5.953	5.716	5.849	5.549	NA	MAP3K4	GCTGGTAACCATTAAAAGACAATGTGGCGGAGCTTCCTAAAATAAACCATTTATTGAAAA
A_72_P058261	BX918127	457	15	0	5.437	0.3157	0.02444	0.8209	5.595	5.279	5.229	5.439	5.32	5.504	5.26	5.537	5.308	5.899	NA	SRSF10	CAGGTTTTGTCACTAGACCAAACCAGTGTTATTTTGAAAATAACTGCCTACCAAACATTT
A_72_P157341	CV581621	180	68	0	8.05	0.3951	0.02446	0.8209	7.853	8.248	8.21	7.668	8.283	8.03	8.515	7.875	7.984	7.838	NA	PTK2B	AAAGCCTCTTCCAGACAGAATGCTGAAAAGGTACAATAAGCTCCCTGCAAGCATTGGAAG
A_72_P181911	ENSSSCT00000018216	11	22	0	14.62	0.1821	0.02447		14.53	14.71	14.67	14.41	14.64	14.62	14.72	14.58	14.82	14.51	NA	CCM2	CAGTTTTGCACATGACATTTCTATTGAAACTCTCAGAGACCTTAAAAGTTTACCGCAATG
A_72_P355323	DY408584	429	18	0	6.567	0.3783	0.02472	0.8209	6.756	6.378	6.374	6.721	6.385	6.596	6.562	6.656	6.191	7.053	NA	SUDS3	TTCACCTACTTGGGAACGGGAGAAAGGAGTGAATTACAGGTGAGAACTGAAATGACCACT
A_72_P126376	ENSSSCT00000007727	140	72	0	7.351	0.3921	0.02478	0.8209	7.547	7.155	6.896	7.618	7.085	7.336	7.393	7.54	7.246	7.696	NA	PLCB1	GTATGGGCCTGACTTAATTAACATCTCCCATTTGAACCTCGTTGCTTTCCAAGAAGATGT
A_72_P127721	DN124256	192	48	0	9.263	0.1677	0.02502		9.347	9.179	9.148	9.365	9.128	9.451	9.181	9.216	9.259	9.354	NA	DONSON	GATCCTAAGTAAACTGATGAAGGTAATAGTTTGGCCTGATGCTATTAGTTGCAACGCCGT
A_72_P027691	NM_001134823	217	69	0	13.81	1.112	0.02514	0.8209	14.36	13.25	13.26	14.78	13.56	14	13.44	13.63	12.75	15.04	NA	SEPP1	ACCTGAACTCTTTCATGGTTAATACTATTAAGCAAGAATGCAGTACACAATTGGCAAAAG
A_72_P035606	NM_001097515	122	84	0	5.119	0.1587	0.02527		5.198	5.039	5.109	5.209	4.994	5.278	5.103	5.102	4.951	5.202	NA	PON1	ACTACAGTCCAAATGAAGTTCAAGTGATGGCCAGTGGATTTGATTTTGCTAATGGAATCA
A_72_P176021	TC385826	274	13	0	6.191	0.1816	0.02534		6.282	6.1	6.042	6.247	6.085	6.173	6.212	6.4	6.062	6.307	NA	CDC27	GCTTTCTGTAGATTAAATGCCTGGATCTGAGGTGTGATTGTAGAGATTTTCCCCTCTGAA
A_72_P269949	EV922291	112	31	0	6.984	0.3089	0.0255	0.8209	6.83	7.139	7.222	6.979	7.213	6.989	7.132	6.656	6.988	6.695	NA	KALRN	GACTGTTCAGTGTTCTGAACTTTGCCGAGGAAATGTGCTCTCGATTCAAAGTGTCATTCT
A_72_P345113	TC320177	264	25	0	8.009	0.4457	0.02551	0.8209	7.786	8.231	8.509	7.809	7.849	7.845	8.183	7.837	8.385	7.652	NA	CDC73	CCATCTATGAGCAGACAGCTTATACACACTTCATGTGGGGATATTAATAAATTGATAAAG
A_72_P303304	NM_214129	491	44	0	6.429	0.2436	0.02557	0.8209	6.551	6.307	6.341	6.67	6.191	6.509	6.313	6.367	6.385	6.658	NA	CYSLTR1	TATGTACCCAAGAAGAAGACCTCCTTGCCAGAAAAAGCACAAGAAATATATAAAGAATAG
A_72_P380753	TC380236	485	5	0	5.814	0.2727	0.02558	0.8209	5.95	5.677	5.713	5.771	5.687	6.058	5.594	5.833	5.716	6.138	NA	WDR1	TTTTCTTTACACCAACGGCAAGTGCGTCATCCTGAGGAACATAGACAATCCGGCCAAAAA
A_72_P126496	XM_001927703	313	72	0	11.17	0.6827	0.0257	0.8209	10.83	11.51	11.57	10.68	11.36	11.08	11.51	11.28	11.59	10.26	NA	FAM46A	TTAAGAATCATTTAAAAATGTCCTGTGGGGAAGCCAATTCAGACAAGATGGGGGAAAAAA
A_72_P049411	AK237628	200	43	0	9.436	0.3703	0.02591	0.8209	9.621	9.251	9.375	9.631	8.996	9.679	9.49	9.455	9.142	9.72	NA	F11R	AAACTTTCCAGATGGAGGTAATATCTAATTAGGCAATAAAAGTAGAGACTGTGACACGGT
A_72_P001301	AK230575	507	69	0	8.077	0.5877	0.02602	0.8209	7.783	8.371	8.223	7.593	8.045	8.145	8.443	7.651	8.771	7.742	NA	CD96	ATCTATAGGGATTTTCTTGCTCGTGTAACAAGTGCAGAGTCGGCTGCTGTCATTAAAAAA
A_72_P277614	A_72_P277614	498	78	0	12.06	0.9434	0.02613	0.8209	11.59	12.53	12.25	10.95	12.5	11.65	12.76	12.39	12.61	11.36	NA	CCDC37	CTCCTGTGAAATAAACACGTGTCTTTCTGGTGCCTTGAGGCCTGTTTAGGAGGCAAAAAA
A_72_P403828	TC311855	110	61	0	5.557	0.2061	0.02614		5.66	5.454	5.506	5.743	5.437	5.687	5.308	5.537	5.564	5.672	NA	NCOA5	AAGATGGAGTACAAATTGTTTTGGTCATGTAAAACCATAGGAAAGATACACAAATGGCCA
A_72_P407843	DY405541	98	51	0	5.556	0.1879	0.02628		5.65	5.462	5.428	5.504	5.539	5.656	5.439	5.649	5.443	5.791	NA	AMPD3	TTGGCTGGCTGCCTTAAAACCTTCTACTTCAAAGCTCTTTTTCATAAAGGAACCACTTGA
A_72_P405018	AK233922	111	79	0	5.338	0.2126	0.02648		5.444	5.232	5.229	5.504	5.2	5.342	5.398	5.503	5.101	5.428	NA	ABP1	CCAGGATATACCAAGAAAATAGGTTTAGAACAATATATGCATATAGCGTGCGTATCTTTG
A_72_P327608	CF360989	370	7	0	5.529	0.2936	0.02667	0.8209	5.676	5.382	5.271	5.615	5.47	5.656	5.531	5.884	5.257	5.549	NA	ERBB4	ACACAGCATCCTAGTTCTAGAGCCATCTTTATTGTGTATCATTTTGAAGAATACTTACTG
A_72_P241837	TC373427	32	9	0	7.739	0.9643	0.02699	0.8209	8.221	7.256	7.752	8.512	6.9	8.116	7.307	7.497	7.067	8.757	NA	PAPSS2	TTATTTACCTGTGCTGAGTCCTTTGCTGCTACCCCATAACAGGCACAATGAGTTCGACTT
A_72_P348853	CV867818	523	53	0	9.618	0.3315	0.02703	0.8209	9.453	9.784	9.85	9.368	9.742	9.748	9.652	9.388	9.893	9.306	NA	OSBPL8	CAAGGAATGATTGATAATTTATGAAAATCGAAAGTGATACTGGACTTCCCATCATGGCGC
A_72_P198452	TC314402	187	5	0	12.58	0.2722	0.02707	0.8209	12.71	12.44	12.38	12.92	12.56	12.65	12.48	12.55	12.34	12.73	NA	RNF10	CTAGGTATAATAGAATGTGAAGGCAAGTAGTTGCAATAAATCACCTGCATAAGCGAAAAA
A_72_P291984	ENSSSCT00000017419	502	48	0	9.343	0.2954	0.02726	0.8209	9.196	9.491	9.638	9.183	9.568	9.163	9.496	9.073	9.263	9.365	NA	DFNB59	CACTCCAAGAAGGGACTCATATCCGAGTTAATTTACTTAATCACAACATTCCAAAAGGAC
A_72_P169136	CJ024537	488	44	0	9.304	0.5028	0.02754	0.8209	9.052	9.555	9.569	8.96	9.634	9.351	9.262	9.185	9.756	8.714	NA	MAGI1	GTCCTTGATCCAGTGTTTCTATTCATCTATAAAGATGACTCTGTCAGTGTGCTTGTTTGT
A_72_P299209	TC338922	382	3	0	6.759	0.3066	0.02765	0.8209	6.913	6.606	6.434	6.988	6.456	6.832	6.686	6.861	6.848	6.969	NA	FOXO1	CCAGACTCACTTACATCCTTCAAGTCTGTCAGGCAAATATAAGGAAAACAGGAATTTTCT
A_72_P260237	TC328146	204	12	0	5.809	0.4625	0.02767	0.8209	5.578	6.04	5.926	5.311	5.856	5.592	5.983	5.82	6.396	5.589	NA	FAM18A	TGTATCTTCAGGGCAAAGGGGGCAAACTTGTATTCTGATGGTTAGTTGAAAGAGCCTCAA
A_72_P166441	AY610049	315	47	0	11.68	0.5838	0.02768	0.8209	11.98	11.39	11.22	12.37	11.67	12.13	11.19	11.64	11.48	11.77	NA	TSPAN7	TCTGTCTCGCATGCCAACAAGAATGCATTGATATCGTGAACATTTGTGATACATGTATTA
A_72_P216962	TC320650	225	14	0	6.206	0.4796	0.02782	0.8209	6.446	5.966	6.089	6.582	6.028	6.124	5.783	6.274	5.964	6.803	NA	TULP4	GAAAAAATTCCTCTATAAAAGATGACGGCAGTCTGCTAAGAAAAGGTAATGCCTCGAAAA
A_72_P247652	EW670796	468	41	0	7.432	0.4879	0.02789	0.8209	7.188	7.676	7.622	7.327	7.347	7.355	7.968	6.885	7.766	7.184	NA	PROM2	TGGGGGAGCTGTGGCACCCTGTATTTAAAGAATAAGATTGATGGGATACAAATAGAAATA
A_72_P099831	AJ962774	407	28	0	5.454	0.2747	0.02797	0.8209	5.591	5.316	5.407	5.662	5.306	5.451	5.295	5.439	5.257	5.812	NA	NF1	AGTCACTGACTCAAAAGCCACTCTCAAAGAACCAAAGAATTTAATTATATATCACAGGCA
A_72_P011301	BX668814	163	66	0	10.41	0.3373	0.02799	0.8209	10.58	10.24	10.28	10.73	10.34	10.55	10.25	10.29	10.11	10.75	NA	IPO8	AAGGGAAAGAAGTGTTAATGTGTATCATCCTATCTTGTATTAGAAGCCAGGGTAGTAGTA
A_72_P090101	DN104757	218	60	0	6.082	0.2261	0.02806		6.195	5.969	5.94	6.373	5.964	6.159	5.99	6.003	5.982	6.246	NA	GUF1	GTGCCCAAAACAATTGGCTCCAAATATTCTGTTACTTTTGACTTATCAGGAAATTGTGCA
A_72_P125151	NM_001100188	40	68	0	9.473	0.7157	0.02808	0.8209	9.831	9.115	9.55	10	9.206	9.822	9.01	9.354	8.696	10.15	NA	CAPN2	AACGCAGACCTCCTAGATATCAAAGTAAAAGATTTGCATATCACACTAAATGCAATGAGT
A_72_P297549	TC338575	276	62	0	9.43	0.3463	0.02815	0.8209	9.603	9.257	9.239	9.864	9.437	9.599	9.139	9.365	9.212	9.583	NA	SMG1	ACATTAGTCCAAGCCATGGGTCAGGTTCGAAGTCAGGAACATGTTGAAATGCTCCAAAAA
A_72_P231307	CJ025603	16	53	0	9.555	0.5184	0.02842	0.8209	9.295	9.814	9.752	9.087	9.914	9.747	9.65	9.344	9.938	9.003	NA	MAGI1	AGGAAAAATAGTACTACCCTATCCAGTATGAATAGCTGAAACCACGTGTCCCAGTGAGCT
A_72_P090136	EW181008	252	58	0	7.682	1.486	0.02859	0.8209	8.425	6.939	6.668	9.101	7.04	8.081	6.989	7.141	7.058	9.375	NA	SLC44A5	CAGTCTGAGCTCTATAATCAGTGTGTTTCTGCTGTGAGAAATATTAGGAACATATTGTAT
A_72_P291769	AK240015	193	83	0	15.76	0.1644	0.02874		15.68	15.84	15.88	15.64	15.79	15.65	15.74	15.76	15.97	15.67	NA	OSCP1	TCTCTGGAAGGCCCGCCCATGTACTTATTTTCAGCAAAGTATATTCTGGCTTTTAAAGTG
A_72_P382993	A_72_P382993	249	81	0	11.03	0.8289	0.02874	0.8209	11.45	10.62	10.69	11.81	10.66	11.04	10.4	10.9	10.72	12.04	NA	SEPP1	TGCTCTCTCAAGACCCTGAAAGATGAAGACTTTTGTAAAAACGTATATTTGGCTACCTTT
A_72_P212807	TC316251	266	74	0	10.25	0.6374	0.02887	0.8209	9.926	10.56	10.46	9.482	10.38	10.4	10.5	9.95	10.92	9.878	NA	CLCN4	ATCATCACAAAAAGGATGTTCTGAGACATATGGCCCAGATGGCAAACCAGGACACAGACT
A_72_P423714	TC394247	302	42	0	9.525	0.2424	0.02891	0.8209	9.647	9.404	9.243	9.728	9.424	9.463	9.482	9.652	9.468	9.744	NA	GNAS	GTCTTTCCCCTTCGCATTATATCATGTTCTCTGTACAGTTAGGAAATAGAACTATGTATA
A_72_P240527	TC375984	85	48	0	9.886	0.6452	0.02892	0.8209	9.563	10.21	10.22	9.83	9.854	9.704	10.24	9.687	10.52	9.03	NA	SLC1A5	TCACTTTTTGAGATGCCTGTGTTAAATGTTCACCTTTGGATAGATGATGAAAAATAGTGC
A_72_P187226	TC305825	232	29	0	11.38	0.278	0.02893	0.8209	11.52	11.24	11.19	11.67	11.46	11.4	11.1	11.57	11.22	11.44	NA	SKA2	AGAGGTGGTCACATTATTGATGAGATTGCTAATAAACAGTCTCCTGCCATGCCTCAAAAA
A_72_P304304	TC308938	360	55	0	6.913	0.2957	0.02904	0.8209	7.061	6.765	6.594	7.028	6.862	7.114	6.706	6.87	6.898	7.231	NA	ZEB2	GAGGGCCTCTTTTTCAAGGGTTGAAGCTGATATATTAATCTCTGAATTAAACAAATGCTA
A_72_P115746	ENSSSCT00000011884	150	71	0	5.932	0.2268	0.02907		6.046	5.819	5.796	6.025	5.856	5.911	5.867	5.987	5.757	6.26	NA	DMPK-like	TAGCTATGAAAAGGCAGGTCCTCTGTTATGAACTATTTCAGAGCAAGACCCGGCACAGAA
A_72_P077711	NM_001098603	448	15	0	11.39	0.2285	0.02909	0.8209	11.27	11.5	11.4	11.24	11.46	11.22	11.47	11.43	11.67	11.19	NA	HPS5	AGCCTTGATACAAAGCATGCTTGAAAAATGTGATCGGTTTCTCTGGTCTCAGCAGGCATA
A_72_P089766	DN112879	317	12	0	6.008	0.1809	0.02914		6.098	5.918	5.856	6.065	5.833	6.082	5.937	6.219	6.044	6.028	NA	MYPN	CAACTGAAGCTAGTAATTTTAAAAGTGACCCTGCAGAAGATTTCTTTCTGGGTGGTTTAT
A_72_P086601	ENSSSCT00000010042	434	19	0	8.277	1.616	0.02927	0.8209	9.085	7.469	7.477	8.593	7.394	8.245	7.727	8.771	7.276	10.73	NA	BANK1	AGGGGCTAACCTTAATAGTTCACTCCTCCTCCATTTGTGAATATCCATAAAGATACAATT
A_72_P352328	ENSSSCT00000005723	493	66	0	10.35	0.2514	0.02929	0.8209	10.22	10.48	10.53	10.3	10.39	10.4	10.45	10.16	10.54	10.03	NA	MPDZ	TTGCCATCCTTAAGCGGACAAAAGGCACTGTCACTTTGATGGTTCTCTCCTGAATTTGCT
A_72_P154531	TC374948	211	40	0	9.694	0.2428	0.02962	0.8209	9.815	9.572	9.431	9.934	9.685	9.75	9.583	9.919	9.589	9.656	NA	MXD1	CAAAAGGCATACAAGTTGTATTTCAGTGCCAATCTTCAGCTGGTAATTGGAAAAAGATTC
A_72_P412088	CN157280	144	61	0	7.844	0.5498	0.02963	0.8209	8.119	7.569	7.503	8.226	7.526	7.753	7.673	7.892	7.574	8.605	NA	PDE7B	CCATTCTCCCCATTATTGACCTTAAGTATGCTGCTTGTCTGAATATTTGTTAACCATTTA
A_72_P385543	EW300442	349	83	0	12.74	0.2966	0.02966	0.8209	12.89	12.6	12.47	12.76	12.51	12.89	12.77	12.8	12.62	13.12	NA	SIAE	GCTATTTACTGGTTGATTAAGACAGCTAATGGCACTTGATAACTGTAATCTGCAAAAAGT
A_72_P270279	EV987959	342	63	0	6.295	0.6554	0.02979	0.8209	6.623	5.968	5.94	6.582	5.994	6.959	6.373	6.197	5.564	6.754	NA	GTF2A1	GCAACAATGCCAAGAGAGAGGAAAATCTAAAGAGACTATTCATGGAATTGGCTTAAATTA
A_72_P163651	BI340544	307	48	0	11.1	0.4185	0.02982	0.8209	10.89	11.31	11.35	10.77	11.45	11.09	11.09	11.11	11.34	10.59	NA	FAM168A	CAGTGTTAATTCATTTTTGCAAATACCTCCTCCTCCTCTCTGGTTTATAAGGGTGGGTGA
A_72_P203022	AK240432	440	75	0	13.06	0.3861	0.02996	0.8209	12.87	13.25	13.33	12.86	13.19	13.05	13.14	13.04	13.36	12.51	NA	SERTAD3	AACCAAACTGCTCCATGCCGCATTATTTAATAGAAAGGCAGGTTTTGTGGTGGGTTTTTT
A_72_P040106	AK233576	208	42	0	12.24	0.378	0.03002	0.8209	12.43	12.05	11.99	12.73	12.24	12.3	12.07	12.22	11.91	12.47	NA	C20orf177	CTGAAAATATTCAGCAGGTTTGTTATTTGCTGTGTGATTATCATAGGCTCGGTTTTGTTT
A_72_P166166	BI346780	181	84	0	8.794	0.5256	0.0302	0.8209	8.531	9.057	9.027	8.342	9.381	8.865	9.107	8.58	8.711	8.336	NA	ECEL1	CCCACTTTCGCTGTTCTTGCTGCTAAGTCTGGTGAATAAAGCTGCTCTGCTGTCAAAAAA
A_72_P437434	ENSSSCT00000006664	291	23	0	5.986	0.2679	0.03034	0.8209	6.12	5.852	5.796	6.04	5.94	6.232	5.66	6.015	6.012	6.191	NA	OSR2	CTTTAATCAGAGAAGTAATCTGAAAACTCACCTTCTCACCCATACAGACATCAAGCCCTA
A_72_P397508	TC326432	55	64	0	6.734	0.9756	0.03041	0.8209	7.222	6.246	6.374	7.173	6.695	6.979	6.435	6.87	5.48	7.864	NA	LGALSL	GGTTAGCAGCCAAGCGGTTAAGCAGCTATTGTACAGCTACACAGTAACCTCTATCCTTTA
A_72_P212087	TC341537	395	17	0	6.745	0.4356	0.03052	0.8209	6.963	6.528	6.453	6.952	6.812	7.127	6.686	6.87	6.159	6.903	NA	NAALADL2	CATTACTGCTATGGGGTGATTACCTCGGGGTCTTGTCAAATTTGTATCATTTTAATTTTC
A_72_P098936	TC304567	460	8	0	7.253	0.2706	0.03055	0.8209	7.388	7.117	7.048	7.54	7.128	7.175	7.127	7.29	7.166	7.548	NA	TRAK2	CTAACACGTTAGCCTTACCCCTGTGTAAACTCTGTGTGTGATCTTATCTTAAATTTATTT
A_72_P115016	TC384197	445	79	0	6.898	0.2838	0.03067	0.8209	6.756	7.04	6.988	6.677	7.258	6.749	6.969	6.954	6.945	6.645	NA	SRGAP1	TACATGTGAAAGTGCCTTTCTATTTTAGAGGAGTTTTAGCCTTGCTCTCTACTGTTGCCC
A_72_P297464	TC338502	459	83	0	5.957	0.2547	0.03073	0.8209	6.084	5.83	5.856	6.191	5.94	6.137	5.66	5.884	5.863	6.125	NA	ARHGEF6	TGGAAAAGGTAACACTCCCCACAATTATGTGACTGACATATCCGGACTGCAACTTGAGAG
A_72_P012586	A_72_P012586	262	36	0	11.19	0.2594	0.03075	0.8209	11.31	11.06	11.06	11.36	11.19	11.35	11.14	11.18	10.83	11.37	NA	IL13RA2	CCAGTCTTACAGCCAAATCTCAAACATGAGTTCTAACCAAACAGAATTTTTCCTAAATGT
A_72_P224137	BX915314	372	32	0	6.522	0.1843	0.03081		6.43	6.614	6.634	6.427	6.52	6.351	6.619	6.589	6.683	6.352	NA	ASCT1	GTAAAATAAATTGCTAGACAACATGGGTCTCGGATGTAATGACTGCCTCATACCTCCCCT
A_72_P095886	EV862606	418	39	0	5.457	0.242	0.03083	0.8209	5.578	5.336	5.351	5.642	5.142	5.451	5.451	5.687	5.399	5.531	NA	IL1RL1	GCAATAAAGAAATTGTCTGAGCTACCAGACTCCCATGAGTTCCACCTAAATTTAATATCT
A_72_P007186	ENSSSCT00000003144	468	35	0	13.91	0.2774	0.03086	0.8209	14.05	13.77	13.72	13.94	13.83	13.94	13.95	14.13	13.57	14.16	NA	LONP2	AATCACAGTAACAAATCTCACTCGGGTGGTGGCTAGTGTTTATTACAGAAATGTTAATTT
A_72_P281404	CK467521	387	34	0	9.027	0.2716	0.0309	0.8209	8.891	9.162	9.256	8.865	8.926	8.942	9.123	8.946	9.345	8.81	NA	ARID1B	GCAGCTGCATCACTTGAAAAAGCTTTTTGTTCCAGTTCTTAAAGTCTAAGTATTGAAAGT
A_72_P392013	A_72_P392013	59	6	0	6.44	0.533	0.03094	0.8209	6.173	6.706	6.941	6.207	6.506	5.95	6.373	6.453	7.004	6.082	NA	EBF2	AAACTAAGGTCTATGTATAGACTCTACTGTGGTGCTGGTGAGTCAACAAGGAGAACCCTG
A_72_P101851	DT321569	532	67	0	9.846	0.564	0.03114	0.8209	9.564	10.13	10.25	9.516	10.22	10.07	9.847	9.435	10.2	9.236	NA	MAGI1	CTGGAGGTTTTCCCAGCAGAAGGCTAAAGCGGAATTGTCTAGACATCTCTTTCTCCTTAT
A_72_P292214	A_72_P292214	261	63	0	5.815	0.2094	0.03131		5.919	5.71	5.56	5.852	5.811	5.911	5.62	5.959	5.849	5.956	NA	SECISBP2	TTTTCCAGACTCATATTGTGCGCAGAGAGCTAATGCTGCATCCCAAGGCCTTTTGAAAAG
A_72_P204252	DY435297	269	49	0	5.813	0.1962	0.03135		5.715	5.912	5.966	5.852	6.015	5.687	5.803	5.716	5.863	5.607	NA	MED28	TTTACAAAATATCCTCATTCCGAGGCTCTGGAAGCGTCACAACATTGTTGCATTAGATTC
A_72_P329118	ENSSSCT00000008919	503	79	0	8.244	1.081	0.03163	0.8209	7.704	8.785	8.72	7.089	8.926	8.488	8.458	7.071	9.037	8.167	NA	C3H2orf40	ATTCAAAGAATATACCTGCCTTCAGAGAGTTCATGCAAGTACCCAACCGCGCATGTCACT
A_72_P168616	A_72_P168616	320	38	0	7.431	0.3204	0.03166	0.8209	7.591	7.27	7.176	7.532	7.452	7.581	7.316	7.412	7.138	7.838	NA	FAM69A	GAGCAAAGTGTATAATACAAGAAACCATGCTTATTAACCCAACGTCTGTTTATAAAGGAG
A_72_P101611	EW638143	407	14	0	6.711	0.4109	0.03166	0.8209	6.916	6.505	6.623	6.741	6.385	6.733	6.478	6.87	6.535	7.321	NA	RICTOR	GGGGAGATACTCAGAGCTTTAGGTTCTCAGTAATGTAAGAAAAAAGATGTCTATACTTAA
A_72_P097706	DY423853	410	35	0	5.439	0.3368	0.03167	0.8209	5.607	5.27	5.192	5.709	5.371	5.526	5.209	5.335	5.308	5.858	NA	ZNF295	CGAGGCAAACACCAAACTTCTTAAAGTGCTAAAGCCACAAAAGAAAAACCTATTTGTACA
A_72_P141186	ENSSSCT00000005207	252	24	0	11.19	0.3747	0.03168	0.8209	11.38	11	11.1	11.6	11.08	11.33	10.98	11.06	10.85	11.53	NA	UBR1	GTTAAAGATGTTGATAGTGTCAGTAAAATGCTTGGTGCCAGTAAAATGCTTGATTAACTG
A_72_P257027	NM_001134823	433	2	0	13.48	1.069	0.0322	0.8209	14.02	12.95	12.82	14.27	13.03	13.49	13.32	13.4	12.63	14.91	NA	SEPP1	CTCTTTCATGGTTAATACTATTAAGCAAGAATGCAGTACACAATTGGCAAAAGTATGGCT
A_72_P279019	AJ660007	82	32	0	11.54	0.264	0.03222	0.8209	11.41	11.67	11.77	11.32	11.79	11.42	11.55	11.6	11.57	11.29	NA	C2orf44	CCTCAACGTGTATCTTATAATCATCATTTTGTTGGTCAGGATTCTGTGACCGAGGCTTCA
A_72_P394623	AK233667	446	81	0	5.856	0.2212	0.03228		5.745	5.966	6.114	5.709	5.833	5.887	5.923	5.752	5.996	5.633	NA	HS2ST1	ATAAATTAGCGCTATTTGCGTTGCGAGGAAGCTAGGCAGTTGCTGGTGGATTTTTGCATC
A_72_P397518	TC362830	107	71	0	12.84	0.1767	0.03234		12.93	12.75	12.81	12.91	12.66	12.94	12.73	12.8	12.81	13.06	NA	ITSN2	ATGCTGGGCACGCTTGGCATGAGGTAATACGTTCTTATTTTTACAAAATTGTAATTTAAC
A_72_P283964	CK462111	283	15	0	6.071	0.7058	0.03238	0.8209	5.718	6.424	6.247	5.753	6.535	5.82	6.918	5.271	5.996	6.028	NA	PRLR	AGTGAGACTACACCCATTCTTGATATTGTAAAACATATTCTGTTTTGGAGATCTCAAAGC
A_72_P247002	AW786336	459	41	0	6.352	0.4212	0.03259	0.8209	6.562	6.141	6.185	6.572	6.246	6.534	6.238	6.26	5.896	6.884	NA	PLAA	AAAGAGAAATGTATATATACCATGCTATACTTCCTAGACAGCAGAGAGTGGGGGTTCACA
A_72_P170176	NM_001123080	110	77	0	6.28	0.1828	0.0326		6.371	6.188	6.101	6.373	6.085	6.299	6.341	6.377	6.226	6.435	NA	ATM	GGCTACATCTTCAAGATGCTGAGTACAGCTTGTCTTCTTTTCCTTTTATTTTATTGAACT
A_72_P107751	DY416249	449	2	0	13.56	0.3649	0.03277	0.8209	13.75	13.38	13.19	13.9	13.29	13.6	13.51	13.54	13.53	13.94	NA	GSPT1	TGAGTGTGCGAGTGTGTGTGCACATGTTACAAAGACAACTACCATGTTAATAAAATATTC
A_72_P414403	XR_045459	413	53	0	6.39	0.3393	0.03283	0.8209	6.56	6.22	6.414	6.582	6.063	6.501	6.23	6.341	6.175	6.815	NA	ZNF33B	AAGTCACATCTTACACAGCATCAGAGAACTCACATAGGGGATAAACCCTATGAATGTAAT
A_72_P135221	DN118598	270	21	0	6.403	0.54	0.03289	0.8209	6.133	6.673	6.414	5.97	6.816	6.089	6.494	6.555	6.97	5.92	NA	TRAX	ACCCAGTTCTGGGTTTTCTTCCTGAATTTAGTCTCTTCTTCCTGCTTTTACAATAAAACC
A_72_P434529	BF189054	82	40	0	12.82	0.6322	0.03313	0.8209	12.5	13.13	13.19	12.73	13.43	12.45	12.96	12.87	12.95	11.96	NA	GUCY1B2	TACTGGTGGCCAAGAAAAGCAATTTCATTTCTCAGCTCGACTGAGACTGCATCTCTTCCT
A_72_P330533	A_72_P330533	82	72	0	8.581	1.138	0.03317	0.8209	8.012	9.15	8.35	8.006	9.016	8.81	9.678	7.609	9.555	7.623	NA	FAM181B	GAAAATGCACATGGAGTTGAAACGGGGTTTTAAAAATTCAATTAATAAAAGAAACCCCGG
A_72_P097286	TC342930	426	83	0	12.69	0.6284	0.0333	0.8209	12.37	13	13.11	12.45	13.26	12.43	12.38	12.5	13.25	12.11	NA	DHX37	ACAGTGCCTGGCTGGCTACATTGCTGTAATAAATCTTTGCTTTGATAACAGTTGTAAAAA
A_72_P288159	NM_214311	313	38	0	10.7	0.8263	0.03332	0.8209	11.12	10.29	10.37	10.49	9.877	11.54	10.1	11.2	10.82	11.23	NA	FOLR1	AAGAGGACTGTCAGATCTGGTGGGAAGACTGCCGCACCTCCTACACCTGCAAGAGCAACT
A_72_P021801	TC341964	242	67	0	9.149	0.5187	0.03338	0.8209	8.89	9.409	9.213	8.785	9.46	8.965	9.425	9.325	9.536	8.484	NA	RAP1GAP2	TGTGCGATGTAGTTAAAGTGGGTATTTAGGGAGAGATGGACAGTTTTAAATGCATTTGTA
A_72_P348513	BP438838	42	28	0	12.56	0.8546	0.03341	0.8209	12.13	12.98	13.02	11.88	12.96	12.34	12.96	12.87	12.99	11.42	NA	GNAS	GAATTGCCCGTCTTAGAAACTCTTCTAATAAGAATACTATTCTGTTGTGGGGGGAGGGGG
A_72_P337238	TC329059	461	13	0	8.564	0.9763	0.03342	0.8209	9.052	8.076	8.087	8.505	8.29	8.705	7.968	8.941	7.957	10.06	NA	SMAD9	CCTTCAAATGCACACTTACACTGTTATCTGATTGTTTATAATAAAGAACCCCACCCCTGT
A_72_P234337	EW636744	236	30	0	13.88	0.1913	0.03348		13.97	13.78	13.96	13.99	13.78	14.04	13.7	13.9	13.69	13.95	NA	NFU1	AGTAATTTGAGTTTTCTTTGAGCCCAGCAGTCAGACTTGCTGATAATATATACTAAGCTT
A_72_P408303	ENSSSCT00000017308	3	48	0	7.766	0.819	0.0335	0.8209	8.176	7.357	7.155	8.262	7.796	7.971	7.849	8.2	6.627	8.27	NA	FAP	TGCCAATATTACACAGCAAGTTTCAGCGACTACGCCAAGTACTATGCACTCGTCTGCTAT
A_72_P032631	ENSSSCT00000015464	489	66	0	7.979	0.8921	0.03351	0.8209	8.425	7.533	7.752	8.439	7.155	8.357	6.931	8.2	8.295	8.704	NA	ARRDC3	TGAAAATTTGCACATGCTCAATGCTTACATTGTGCGGTTCGATGTCACTACAGCTTTTTT
A_72_P346078	ENSSSCT00000000975	335	46	0	11.41	0.2342	0.03353	0.8209	11.53	11.29	11.2	11.6	11.44	11.59	11.33	11.34	11.2	11.58	NA	LTA4H	TTCATTGTTTTGTCAGTGATTATTTTCTTTCTTAAATAAAGCTGAGCTACTGCCCCTCCA
A_72_P304049	TC314842	44	37	0	14.19	0.2957	0.03358	0.8209	14.04	14.33	14.29	13.85	14.34	14.13	14.4	14.29	14.31	13.88	NA	HVPS41	ATCATTCATCTGTTAGGTTTCCCTTCCTAAATAAAGAATGAGCCAGCGTCTGAGTCCCAA
A_72_P179636	TC320394	322	42	0	8.8	0.2929	0.03368	0.8209	8.654	8.947	9.056	8.605	9.042	8.584	8.856	8.914	8.833	8.513	NA	DUS2L	GACTCATTTAGAGCCGCCTCTGTATTGCCTCTTTCCCTTCTGAGAAGATCATAAGAGGAT
A_72_P164256	AJ686026	266	47	0	5.509	0.1606	0.0337		5.428	5.589	5.488	5.476	5.702	5.451	5.638	5.335	5.527	5.451	NA	ATXN1	TAATGGAAAGAAAACTGCCTAAAACTACAAGGCTCTGTCTAGAGGAATTCGGCCCCGGTT
A_72_P213758	NM_213975	149	44	0	18.53	0.1271	0.03381		18.59	18.47	18.45	18.65	18.45	18.58	18.56	18.65	18.42	18.5	NA	FTH1	TGCATGCATGTTTCGGGTTACCGTCACCTTTTCTATAAGTCCTACCAGAACATCTACTTC
A_72_P340863	TC365537	156	75	0	11.59	0.4593	0.03382	0.8209	11.82	11.36	11.36	11.7	11.28	12.14	11.52	11.44	11.28	12	NA	RGS5	ATACTGTGTGACTTATACTTCTTGATAAAGCACCAAATTTGTATCTGTAACCCAAGCACA
A_72_P061036	TC333548	448	8	0	5.519	0.2319	0.03384	0.8209	5.634	5.403	5.506	5.537	5.271	5.539	5.478	5.649	5.355	5.812	NA	CDK5RAP3	TTTTAGTTGCACTTAATAAAAGAGGAAGGGGAACAATTCCCCCACCCAGAGCCTGTGACT
A_72_P142256	CF177987	404	75	0	6.631	0.5403	0.03389	0.8209	6.901	6.36	6.586	7.022	6.442	6.938	6.212	6.413	6.202	7.231	NA	UHRF1BP1L	GTGACTTGCCTGAAATCACAATTAATAACCTGCTCTTTTGACTTAAACCCCAGTTACATG
A_72_P321263	DY407207	468	37	0	5.467	0.1598	0.034		5.547	5.387	5.311	5.529	5.5	5.558	5.34	5.649	5.399	5.451	NA	NFASC	GTCAGCACACGTCAAGACTTCGGTGAAGCAATAAACACAAAAATCTGGGAGAAGAAGTCC
A_72_P404593	TC323543	134	44	0	5.956	0.329	0.03407	0.8209	6.121	5.792	6.089	5.984	5.833	6.147	5.638	6.197	5.607	6.156	NA	TXNIP	TTGAAGGATGTTGCCTTACCTATTGAAACATTTCTGTGCATAAGTTGCTTATTTCTTTGC
A_72_P076586	TC393698	176	79	0	13.46	0.5608	0.0341	0.8209	13.18	13.74	13.63	13.09	13.58	13.47	13.71	13.44	14.04	12.72	NA	GAMT	ACTACTGTCCTCCTGGGGGCTTGAGGATGAAATAAACACTAACAGTAAGCTTGCGAAAAA
A_72_P190076	ENSSSCT00000015584	384	4	0	5.905	0.4109	0.03416	0.8209	6.111	5.7	5.662	6.287	6.028	6.173	5.424	5.884	5.685	6.098	NA	CHSY3	AGAAGTCAAGAAGTAGGAGTGGTGCATATTTTCCATCCGGTTCATTGTGACCCTAACTTG
A_72_P192862	TC387581	169	43	0	12.15	0.4265	0.03418	0.8209	12.36	11.93	11.76	12.67	12.1	12.26	12.02	12.05	11.84	12.46	NA	TMED4	TCCGCTGTGTAAAACTTAATACTGTTAGTTGCCCATTCGTGACATTTTGTTTCACAGTTT
A_72_P226277	TC303754	454	49	0	13.54	0.3805	0.03426	0.8209	13.35	13.73	13.84	13.17	13.58	13.62	13.68	13.5	13.83	13.11	NA	AP4M1	TCTGCCCTGGGAAGGACTGGGGGACCACACCTTAAAAATGAAACTTTTATTCCGCAAAAA
A_72_P202087	A_72_P202087	172	52	0	9.318	0.5614	0.03433	0.8209	9.599	9.038	9.04	9.685	8.982	9.692	9.451	9.215	8.677	9.804	NA	CLIP1	ACAGGTAGATATTAATCCAGAGTAGAGTTACTAGCTGAACATTACTTTGACCCTCAAAAA
A_72_P232142	NM_001044582	247	77	0	12.06	0.3415	0.03434	0.8209	11.88	12.23	12.12	12.09	12.33	11.78	12.26	12.07	12.19	11.61	NA	ZRANB2	CTTCCCCACGAAAAAGATCTTATTCAAGTTCATCATCTTTCTCCGAGAGGAACAGAAAGA
A_72_P374398	XM_001928858	236	27	0	11.06	0.9327	0.03438	0.8209	11.53	10.59	10.56	11.78	10.55	11.17	10.87	10.84	10.39	12.31	NA	TSNAX	GGTTTCACAGCTGAAATACAGTCTTATTACATATTTTTCTTTCCTCTGCCACTTGAAGTT
A_72_P022411	TC349814	114	71	0	12.68	0.3089	0.0345	0.8209	12.84	12.53	12.46	12.74	12.38	12.71	12.79	12.89	12.49	13.02	NA	IL28RA	GGTGTTTTAAACTGGAAATGTCACAAAATGTCCATGCAGTTACAGTAAACACAATGAAAG
A_72_P035641	NM_214030	459	7	0	7.696	0.2506	0.03451	0.8209	7.571	7.821	7.79	7.418	7.672	7.567	7.867	7.545	7.957	7.754	NA	GGT1	TGTCAATGTGACCGAGGTGGTCCGCAACATGAGCTCCGAGTTCTTTGCTGACCAGCTTCG
A_72_P266267	ENSSSCT00000008047	53	24	0	10.23	0.3658	0.03457	0.8209	10.05	10.42	10.5	9.98	10.14	10.15	10.42	10.24	10.61	9.835	NA	TOP1	AAGCAGAAGAAGTAGCTACGTTCTTTGCAAAATGCTCGACCATGAATATACTACTAAAGA
A_72_P079056	ENSSSCT00000008328	243	27	0	13.97	0.5851	0.03486	0.8209	14.26	13.67	13.68	14.54	13.77	14.18	13.65	13.69	13.6	14.62	NA	CCZ1	CTCCATCTCTGTCATTCCATTCTTTTGACATTACGTGAATATTTTACTGGAACATAAGAC
A_72_P229977	ENSSSCT00000017408	321	11	0	8.908	0.5479	0.03505	0.8209	9.182	8.634	8.583	9.273	8.547	8.81	8.552	8.979	8.856	9.668	NA	NFE2L2	GCTACGTTTCAATCACTTGTTCCTGATATTCCCAGTCACGTCGAAAGCCCAGTCTTCATT
A_72_P208537	BX676288	420	74	0	9.299	0.61	0.03519	0.8209	9.604	8.994	9.211	9.045	8.993	9.71	8.663	9.912	9.109	9.748	NA	FBXO32	TTGCATGAGGAACTGACTTTTTTATAGCTGTTTGTACCAGACGGTGGCATATTTTTGTAA
A_72_P363748	TC320615	486	24	0	11.24	0.7505	0.03521	0.8209	11.61	10.86	10.92	11.35	10.79	11.14	10.59	11.67	11.16	12.29	NA	IL28RA	GCTGATGCAGTCATCCTTTCTCATTAAAATTCACCACAGCTAGATATGCAGCCTGAAAAA
A_72_P076746	TC362531	212	84	0	8.668	0.4767	0.03528	0.8209	8.906	8.43	8.24	8.634	8.632	8.683	8.295	9.066	8.552	9.243	NA	PHLDB2	AACTGAAGTAATCAGAAGTATCTCTGGTCATATTGCTGTTGCTAACAAAATGAGATAACC
A_72_P365418	BF704230	250	80	0	7.266	0.2914	0.03539	0.8209	7.411	7.12	7.155	7.565	7.301	7.241	6.989	7.3	7.035	7.539	NA	SLC4A7	CATTTGAAGTAAAAGACTGCAAAAGCAGAGAACAGAGCAGGCATTTGGGACTCAGGAAAA
A_72_P333973	XM_001925288	33	27	0	15.69	0.1088	0.03544		15.63	15.74	15.83	15.63	15.77	15.64	15.7	15.65	15.66	15.61	NA	SETD3	TCTCTGGTTGTCACAACAAGCTAGAGATTTTCAAAGCTACACTTTTGAGTAAAAAGCCTT
A_72_P237447	A_72_P237447	110	81	0	5.826	0.4204	0.0355	0.8209	5.616	6.037	6.173	5.553	6.063	5.806	5.791	5.833	6.119	5.274	NA	MACF1	TAGGAGGACAGGCGATGTTTAAACTCTGCTCTGCCAGAGTGAGCCAGTTGATAAATTCTT
A_72_P168786	DN111796	509	65	0	5.26	0.1536	0.03552		5.336	5.183	5.142	5.253	5.236	5.451	5.095	5.335	5.257	5.306	NA	SHOX2	GTTTCATTTGATGGGGTTCGCGTCATCTTTGTTCCTGTTACTATTAAACTATCCCTCCAA
A_72_P437904	BX922774	27	34	0	7.698	0.4082	0.03558	0.8209	7.494	7.903	7.968	7.478	7.997	7.888	7.727	7.347	7.918	7.265	NA	PBX1	TCCAGATTTGGGTTGGATGATGGCCATTTTAAGTTAATGAAAGAGATCAGAGCAGTGTTA
A_72_P037251	EW578591	142	45	0	10.28	0.6462	0.03559	0.8209	10.6	9.956	9.9	10.55	10.53	11	9.729	10.47	9.666	10.39	NA	APOD	GCACTTGAGACTCTTTAATGCTTTATAGTAAAGGCTACAAAAAGTCAGAGAAAACTGCAT
A_72_P105231	DT323806	346	67	0	5.749	0.2011	0.03559		5.648	5.849	5.713	5.753	6.006	5.62	5.783	5.577	5.896	5.642	NA	DERL2	TCCTTCTATGCCAGGATTTTGTGTCCGTGGGATATACTACATTAAAAAGGGCTCACGTGA
A_72_P197632	TC324224	496	17	0	13.51	0.2519	0.0356	0.8209	13.38	13.63	13.71	13.24	13.48	13.47	13.79	13.48	13.54	13.34	NA	KATNA1	TGCGTGAGCTGGAACTGGGCTGATGATGTTGATCTTTGCAGTATAGCAGAAAACATGGAA
A_72_P300764	CF365624	498	74	0	6.144	0.433	0.03582	0.8209	6.361	5.928	6.273	6.4	6.006	6.192	5.57	6.341	5.863	6.51	NA	FGF1	GCCCTTTTTTCTGATTTGAAAGCAGTTACCCTGACCTGACATGGTTCTGCAGTTGGAATG
A_72_P127611	DT326737	275	76	0	5.22	0.2131	0.03583		5.327	5.114	5.109	5.371	5.16	5.278	5.145	5.152	5.042	5.506	NA	NEIL1	TTAGTGAGGCTGAAGTTGATCACTGATGAGGCTGTGACAGCCAGACTTCTGCATTGTAAA
A_72_P223812	NM_213975	189	56	0	17.78	0.2797	0.0359	0.8209	17.92	17.64	17.67	18.01	17.62	17.75	17.73	17.78	17.53	18.14	NA	FTH1	CCAGAACATCTACTTCAGTTCTTTCCTTAGTGTACCATTCCTTCAAATAAAGTAATTTGG
A_72_P386968	A_72_P386968	457	55	0	9.505	0.4067	0.03591	0.8209	9.302	9.709	9.631	9.102	9.743	9.342	9.571	9.666	9.889	9.098	NA	ELK1	TTTTTTCTAAGTGTCCCAGAGAATGGGGAATTGTTCCTGTAAACACATACTTTTAACGGT
A_72_P102671	DB795145	414	69	0	7.186	0.3764	0.03594	0.8209	6.998	7.374	7.29	7.141	7.105	7.015	7.451	7.057	7.651	6.778	NA	TBRG1	TGTTTTGAACGTTCAAATTTGAGGTCCCAAGTATGGAACACCCAGATTGAAGCACTCCCC
A_72_P192882	NM_001113435	384	58	0	8.088	0.3846	0.03595	0.8209	7.896	8.28	8.087	7.901	8.08	7.87	8.6	8.079	8.354	7.734	NA	PTPN1	ACATTGGATATTTAAGACACATGGTGTGCGATTTTCTTTGTCCTGGTTACTCCCCTCCCC
A_72_P164526	BM659477	308	82	0	5.726	0.2566	0.03611	0.8209	5.598	5.854	5.635	5.69	5.94	5.484	5.848	5.687	5.996	5.531	NA	ECI2	CGTTTGACATCATTTGTTATCCCATCAAGGCTCCAGCACAATACAATCACAGCCAAGTGG
A_72_P161231	TC352578	361	52	0	9.059	0.512	0.03612	0.8209	9.315	8.803	9.17	9.31	8.753	9.129	8.92	9.262	8.37	9.559	NA	CXADR	CGCTCTGGTTTTGTGACCTTGTGTACTTTTAAAATAAAATCAAGAAAGCAGCCTGAAAAA
A_72_P426584	ENSSSCT00000002968	209	71	0	14.16	0.3403	0.03613	0.8209	13.99	14.34	14.43	13.97	14.46	13.71	14.2	14.24	14.26	14.06	NA	WFDC1	CCGTCTGCAAGAACACTCCATCCACTTTCTGCTAAGCCTTGGAAACAGTTGACTAAAAAA
A_72_P222892	DN126803	3	35	0	5.336	0.1695	0.03633		5.421	5.251	5.142	5.424	5.2	5.369	5.241	5.439	5.422	5.451	NA	NPHP3	TAAAGAAGGGTGATCAGGAGCTAATGCTCGTCTCCGAATGTCTAAGGCTCTTTCATAAAG
A_72_P016276	BM190702	181	68	0	5.914	0.3696	0.03647	0.8209	5.729	6.098	6.089	5.709	6.207	5.85	6.341	5.577	5.757	5.778	NA	KY	TGTGAAATCCTCTTCTTCTCAAAGGACTGGAAAGGTAGAAAGCTTTTCCCAGTGGTCTGG
A_72_P276184	CK459834	486	38	0	7.364	0.882	0.03655	0.8209	7.805	6.923	7.054	7.684	7.183	7.378	7.023	7.523	6.435	8.636	NA	VGLL3	AAGGAGAAACTATCAAACATTTGAGGTAACCTAGAAAGCACAGAGCATATCACAGACATC
A_72_P317098	TC380403	259	3	0	8.895	0.5859	0.03665	0.8209	9.188	8.602	8.841	9.306	8.754	9.166	8.731	8.833	8.08	9.445	NA	GPD2	GAGCTGCATGCATTTATAGAGCAATAAGAGGATGTATTTAATGTGCCTTGTTTTTAACTG
A_72_P198317	TC314339	487	15	0	7.661	0.8688	0.03682	0.8209	7.226	8.095	7.854	7.187	7.934	7.687	8.798	7.401	7.795	6.631	NA	CLDN12	ATCGAAATTGACATTCCAGTAGTTTCACACACGACCTAACAGGGAAATAGTTGTAAAAAA
A_72_P376703	DB786738	23	74	0	5.517	0.3448	0.03719	0.8209	5.689	5.345	5.351	5.633	5.039	5.86	5.424	5.716	5.564	5.549	NA	A2M	TTAAAGCACTATCAAAATCAGAGGGGTTTTGGAACAGCACTGCAGAAGGCACTCGATCTT
A_72_P299319	TC338985	261	7	0	5.715	0.2085	0.03726		5.819	5.61	5.451	5.852	5.613	5.85	5.585	5.716	5.793	5.858	NA	GRB10	GGGCACGGCCAAAAACAACAGCATATAATAAAAAAGAAACACTTTTGTTATGGAAATCCA
A_72_P227597	TC405923	373	18	0	6.087	0.2751	0.03732	0.8209	6.225	5.949	5.966	6.097	5.833	6.058	6.035	6.274	5.964	6.47	NA	APOB	TCTTATATTATCTTCCATGTGGTCTATCCCAAGAGACGAGATAGAGTCCCCTGTGCTGTA
A_72_P172406	A_72_P172406	23	29	0	13.61	0.3238	0.03757	0.8209	13.45	13.77	13.74	13.19	13.74	13.57	13.63	13.62	13.98	13.4	NA	YIPF1	TAGTGCTGCCCTGAAGCCTGAATCACCTATTTAATAAACAAATTAAATGTGGTTGAGCAT
A_72_P001551	XM_001927941	142	76	0	7.524	1.166	0.03759	0.8209	8.107	6.941	6.676	7.285	7.341	7.57	6.619	8.952	7.127	8.62	NA	C10orf10	ATTAATGGGATTTGCCTCCTAGGCTCTGCTGACAAGTAAACGGGCTAAAACACACCTCAT
A_72_P381343	TC380586	3	27	0	7.004	0.2764	0.03773	0.8209	6.866	7.142	7.159	6.884	7.15	7.063	6.999	6.885	7.261	6.631	NA	EWSR1	GAAGTCTAAATCGGTTTGACCATTTTGATTGATGGCACAATCTGGTTTAGAAAACTTTGT
A_72_P328708	TC378799	297	46	0	7.866	0.3661	0.03778	0.8209	8.049	7.683	7.808	8.28	7.901	8.075	7.503	7.821	7.521	8.022	NA	KCNIP1	TCCTTAAGCGTAATCCTAGAGGCTGAGATTCTTACAGCAAAGGCTTGGAGGCACACATTT
A_72_P342763	AK239146	204	82	0	17.68	0.2921	0.03783	0.8209	17.53	17.82	17.88	17.37	17.9	17.43	17.93	17.67	17.59	17.66	NA	H1FX	ACCCAGTCTGTGGTCTCGGTTATGGCATCCAGAGCACATGAATACAACTGTCATAATAAC
A_72_P044126	TC317308	499	54	0	10.4	0.3117	0.0379	0.8209	10.25	10.56	10.45	10.1	10.69	10.36	10.7	10.43	10.39	10.1	NA	KLF2	AGAAAGGGCAAAATGCTGACTTTCTGACCTGCTTTGCCTTTCATTAGACTTGCCTTTGAG
A_72_P022116	TC342131	290	78	0	6.582	0.2795	0.03798	0.8209	6.722	6.442	6.293	6.733	6.506	6.551	6.389	6.656	6.581	6.948	NA	KCNK10	CAGCGTTTCCCCCTGAAAACAACCAAACGTTACTTTAACCAGGATCTAGCAGATGGTCTT
A_72_P153271	AK236374	292	79	0	13.9	0.238	0.03799	0.8209	13.78	14.02	13.89	13.7	14.03	13.89	14.07	13.93	14.08	13.59	NA	NUP93	GCCGCAGGGGGAGTCTCTGGTTTTGTTTCTGTTGTGTTTGTTTTGTTTTTTGTATTATGT
A_72_P130316	TC323875	259	26	0	14.28	0.3164	0.03804	0.8209	14.44	14.12	14.26	14.55	14.17	14.41	14.04	14.16	14.02	14.64	NA	LGALS8	GTCCATCGTCCTCAGGGACTGAGATCAAAACACTGTTTTAAGTGATTAAAATCAAACCTG
A_72_P262634	TC332489	145	32	0	8.158	0.7084	0.03813	0.8209	7.804	8.512	8.39	8.166	8.245	8.009	9.048	7.776	8.367	7.265	NA	TRIM2	TGTATGGCTTCTATTGGTGGCAGTTTTCAACTCAGAAGTCTAACCTTTGAATGTTAATAA
A_72_P255697	AK238240	485	42	0	11.69	0.8265	0.03814	0.8209	11.28	12.11	12.3	10.81	11.68	11.38	11.67	11.46	12.78	11.47	NA	ARL4C	ATCTTTCAGATGGTTTGGATCCTGTCCATGTTGTGTAGGTCATTATCACACAAAGAGACC
A_72_P058151	ENSSSCT00000018314	311	42	0	9.719	0.7935	0.03835	0.8209	10.12	9.322	9.089	10.41	9.405	10.24	10.03	9.945	8.761	9.861	NA	SLC45A2	AAAGCTTTGGTTCCCTACGTCGGATTAAAGGGTCTTTACTTCATGGGGTATTTGCTGTTT
A_72_P305179	TC335021	287	71	0	10.47	0.3907	0.03845	0.8209	10.66	10.27	10.43	10.74	10.12	10.38	10.41	10.59	10.14	10.96	NA	ASPM	GTAATAGCTCCATGCAGAGGACAATTTCATGTCATAAAATGATTCCAACACCGTTAAAAA
A_72_P160646	TC307651	102	21	0	13.32	0.5387	0.03869	0.8209	13.05	13.59	13.64	13.03	13.5	13.4	13.42	13.23	13.79	12.54	NA	GAMT	ACTACTGTCCTCCTGGGGGCTTGAGGATGAAATAAACACTAACAGTAAGCTCGTAAAAAA
A_72_P116221	TC382506	367	41	0	9.72	0.564	0.03885	0.8209	10	9.438	9.327	10.21	9.701	9.584	9.345	9.778	9.379	10.44	NA	TMEM50B	TGAGACTGATGGCTTATTTCCACTCCCTCATAACCCATTGCAATAAATATTACTTCTCAT
A_72_P031816	TC367132	156	28	0	8.796	0.6259	0.03906	0.8209	8.483	9.109	8.826	7.867	9.099	8.822	9.152	8.653	9.359	8.59	NA	CLCN4	GACATAGAACTCCCAATCAAAATCATTTCTCAGCCCTAATAAAAATGTTCATTCTGGATG
A_72_P118326	AJ944031	33	76	0	5.389	0.1607	0.03911		5.309	5.47	5.488	5.301	5.529	5.192	5.506	5.422	5.355	5.32	NA	COL6A6	CAGGCTCAGTTAAGAGAGGAGAATAAACCATATGGGCTTTCTTCATGCATCCTAAGTGGT
A_72_P036931	XM_001929493	352	29	0	13.37	0.2039	0.03943		13.47	13.27	13.28	13.68	13.24	13.46	13.26	13.31	13.31	13.44	NA	JTB	CACCCTTCGCCCTTTCTCCTCAGCGAAATCAGTAAATGAATAGAATAAAAAGAGCAAAAA
A_72_P205762	AK235396	433	61	0	13.49	0.2227	0.03956	0.8209	13.37	13.6	13.59	13.39	13.59	13.45	13.52	13.51	13.69	13.15	NA	AAMP	CCAAGTCTATGGGGGTGGAAAGGAGGAAGAGATACTAGTTCACAGATTTTAAAAATGTAA
A_72_P431494	EW528311	218	30	0	14.41	0.4598	0.03978	0.8209	14.64	14.18	14.21	14.9	14.38	14.57	14.17	14.24	13.95	14.84	NA	GNG5	TGTCAGTCCTTAACGTCTACCTCTCTGAATTTTCATGAATTTCTTTTTCACAAGGGTAAT
A_72_P208582	AK230600	324	61	0	10.64	0.4131	0.0398	0.8209	10.84	10.43	10.29	10.92	10.57	10.88	10.54	10.45	10.31	11.12	NA	DYNLT3	GCTCTCTGCTCCGTTTCTAGTCAAAATCTAATAAAGATTATCTTTCTGCACTGCAAAAAA
A_72_P093536	TC343239	517	60	0	15.3	0.545	0.03984	0.8209	15.03	15.58	15.38	14.96	15.59	14.73	15.72	15.6	15.62	14.84	NA	C2H1orf201	AGGAAGAGGGAGGAGAGGAGTGAATGATGTGTCCCATTAAACTGAGTTCTCATTTCTCTC
A_72_P179031	TC320216	41	69	0	7.45	0.3197	0.03989	0.8209	7.61	7.29	7.29	7.722	7.316	7.394	7.28	7.423	7.276	7.901	NA	PGBD2	CAAGTCTAAGAGAGCATACTCAGTATCTTTATTGGGAAAGAATTTTCTACAACAGCACAC
A_72_P174616	TC400869	482	66	0	5.42	0.1813	0.03989		5.511	5.33	5.29	5.594	5.34	5.428	5.209	5.459	5.48	5.562	NA	TPP2	AACACACATCAAAGTGCATAAATCCTCGGTGTCTAGTCATGAATTGTCACAAGGTGGGCA
A_72_P297304	TC338436	346	33	0	6.742	0.8902	0.03992	0.8209	7.187	6.297	6.684	6.884	6.801	6.91	5.57	7.257	6.132	7.696	NA	ACSS3	CGAACATGCACATAACTATGCAGAAATGCTCAGAAACACTGCAGGGATTGGAGGAAATCC
A_72_P098146	DN134244	56	80	0	10.18	1.044	0.03992	0.8209	9.657	10.7	10.62	9.259	10.44	10.18	10.2	10.06	11.54	9.123	NA	AKAP2	TGAAAACTATATTTAGCGGGCAACAACTATTTTTGTGATGGGATGGGGGAATATATCCAT
A_72_P358448	AK240540	46	68	0	13.53	0.3811	0.03996	0.8209	13.34	13.72	13.88	12.97	13.68	13.52	13.71	13.55	13.6	13.31	NA	BAG5	GCATTTGTATGATCTCACATGAGGAGAAGCTGTACTGGAAGTTCCACCTACCCCCTAAAA
A_72_P169626	A_72_P169626	494	40	0	5.941	0.1755	0.03998		6.029	5.854	5.887	5.964	5.714	6.147	5.881	6.063	5.932	5.943	NA	TRIM25	AAACAGGCTTCGCGGTGATTCCTTGTAGTTTTGCTGCTTTCTCCAGAAACTCAAACTCGT
A_72_P033581	NM_214168	261	29	0	5.885	0.1929	0.04032		5.982	5.789	5.713	6.132	5.833	5.86	5.714	5.929	5.896	6.007	NA	STAT5A	AGTTGAAGAAGCTGCAGCAGACTCAAGAGTACTTCATCATCCAGTATCAAGAGAGCCTGA
A_72_P354538	TC395602	8	22	0	12.44	0.4272	0.04041	0.8209	12.66	12.23	12.15	12.4	12.29	12.8	12.53	12.55	11.95	12.87	NA	BSDC1	CTTTTTCCTGAACCTTTTCCAGATTTGCCGTTAACAGCATTAAAGAGATTCAACACAAAA
A_72_P321453	XM_001924407	33	19	0	9.289	0.4232	0.04041	0.8209	9.077	9.5	9.353	8.879	9.291	9.292	9.901	9.03	9.456	9.108	NA	OLFML2B	TTTGTGCAAATTAACTTCTCCTTTTGACCAGGATCCACCTTGCTTCAAATACCCTCAACA
A_72_P107591	ENSSSCT00000000571	228	43	0	12.13	0.3553	0.04044	0.8209	12.31	11.95	11.96	12.65	12.03	12.27	11.99	12.02	11.82	12.29	NA	DNM1L	GACTGGCTATAAACTGAAAATTGTACGCTGTATTGCCGAACAAATCACACATTTAATTCA
A_72_P326468	AJ963771	66	12	0	5.438	0.1898	0.04049		5.343	5.533	5.56	5.399	5.557	5.407	5.407	5.399	5.607	5.167	NA	DZANK1	AATACACATTGCGGAAAGAAGCGGACAAAGACTAGCTAGAGCTGGGTGGTTTCTTTAACG
A_72_P091031	ENSSSCT00000009907	15	64	0	12.97	0.2551	0.0409	0.8209	13.1	12.84	12.85	13.05	12.76	13.01	12.97	12.98	12.78	13.35	NA	SMARCA5	CCGAGCTAGAAACATAGTATGTAGTTTCACTTTTTTAAATGCAACAGCTGTGCTGAAATT
A_72_P131516	A_72_P131516	509	29	0	8.645	0.7434	0.04096	0.8209	9.017	8.273	8.358	9.229	8.025	8.635	8.712	8.631	7.998	9.572	NA	SFXN1	CAAGGAGAGCTATCGGGATGACAAGAAGAAACATGTAGGTAGATGGAACTGTATCTCACT
A_72_P056091	TC311274	121	67	0	15.38	0.3185	0.041	0.8209	15.54	15.22	15.2	15.54	15.13	15.42	15.05	15.45	15.5	15.74	NA	BCKDK	TGTTCCTGGGGAACCCCCACTTTGACCTGCTGTTTGTTATTAAAGTTCACATTTGAAAAA
A_72_P311368	TC340997	115	69	0	10.73	0.5615	0.04116	0.8209	11.01	10.45	10.46	11.16	10.74	10.6	10.5	10.89	10.08	11.38	NA	CTTNBP2NL	GTAAAGCCAAATGTTTCCTGCAGAAGTCTTCATCCATTTTATAGCAGACTACATTAAAAC
A_72_P204182	AK231881	97	42	0	11.09	0.1987	0.0413		10.99	11.19	11.32	10.92	11.26	11.11	11.15	10.92	11.04	11.03	NA	RRP15	GAATCGCCAGTGTTTGTAGAAATGCAATGCTAATACATAATTAAAATGAACGCTCCTTGA
A_72_P222587	AK235621	427	63	0	10.42	0.2153	0.04153		10.31	10.53	10.55	10.31	10.56	10.38	10.36	10.41	10.64	10.14	NA	BYS1	TGCCCATTTTCTCACAGCCCGTGAGCTAAGAATGAGTTTTACATATTTTTTAATGTTTGG
A_72_P305514	XM_001927290	52	42	0	11.26	0.3504	0.04175	0.8209	11.08	11.43	11.5	11.05	11.19	11.27	11.34	11.12	11.7	10.88	NA	YWHAB	AACTTGCGCCTCAGTGGTGGCATCTGTTTTCCTTGAAACCACAAGCGAGAGAAGAAAAAA
A_72_P094271	AJ960382	401	29	0	13.57	0.4029	0.04177	0.8209	13.37	13.77	13.86	13.11	13.58	13.48	13.76	13.71	13.88	13.17	NA	NFIA	TAGAGGACTTGGTTTAGATAAGCAATGAATCTTTGTGTGTGTGTGTGTGTGTGTGTGTGT
A_72_P002956	TC332167	411	21	0	6.066	0.232	0.04182	0.8209	6.182	5.95	5.99	6.191	6.045	6.182	5.833	5.987	5.932	6.367	NA	KAT6B	GCTTTATTTCAAGTGTGTATGGGTTTAATGCAGTGTGTTTACAATGTAACTTACTGGGAT
A_72_P279314	ENSSSCT00000012833	403	22	0	7.027	0.9688	0.04187	0.8209	7.511	6.542	6.941	7.98	6.719	7.074	6.478	6.853	6.031	8.138	NA	MME	CTTTGCAGAACTCTCCTGAGTTTTCAGAAGCCTTTCATTGTCACAAGAATTCATACATGA
A_72_P061041	TC334887	165	22	0	10.85	0.1847	0.04195		10.94	10.76	10.72	10.84	10.86	10.87	10.66	10.96	10.79	11.1	NA	INPP5B	GAATCCTCCAAACTGTATATAATGCATTCCCTCTCCCACCATGTGTAATATATTTTAATG
A_72_P063331	AK232720	119	81	0	13.46	0.5627	0.04204	0.8209	13.17	13.74	13.55	13.01	13.56	13.46	13.75	13.47	14.09	12.75	NA	GAMT	TGTCCTCCTGGGGGCTTGAGGATGAAATAAACACTAACAGTAAGCTTGGCCATCAAAAAA
A_72_P148311	TC391602	346	28	0	5.851	0.3086	0.04207	0.8209	5.697	6.006	5.99	5.642	5.725	5.62	6.116	5.884	6.191	5.642	NA	REEP4	TGATAATGAAATTAATCCGGCCTGTACTCACTTCCCGTCCAAATGATTTATTGGCCTCAT
A_72_P292264	AK239146	331	38	0	17.92	0.3058	0.04208	0.8209	17.77	18.08	18.11	17.72	18.23	17.72	18.15	18	17.82	17.64	NA	H1FX	TCTGTGGTCTCGGTTATGGCATCCAGAGCACATGAATACAACTGTCATAATAACAAAAAA
A_72_P422649	EF424226	241	26	0	6.12	0.289	0.04231	0.8209	6.264	5.975	6.028	6.417	6.141	6.082	5.736	6.219	5.996	6.339	NA	KCNA7	AACTTCAGCTACTTTTACCACCGGGAGACAGAGGGCGAAGAGGCCGGAATGTACAGCCAC
A_72_P107101	CK456410	233	80	0	5.402	0.1807	0.04248		5.493	5.312	5.229	5.512	5.34	5.539	5.478	5.522	5.202	5.399	NA	EGFLAM	AGTTGTCTTAAACCTCATGAATGCATTTGATCTCGATCCCGAAACCCTCTTGAGGATGGC
A_72_P230067	NM_001097462	354	14	0	14.5	0.2896	0.0425	0.8209	14.64	14.36	14.36	14.67	14.33	14.41	14.5	14.61	14.23	14.89	NA	ROMO1	TCCAGCCTCTCCAATCAGTCCCAGCCCATGTACTATAATAAAACAAACCTTTGAATATTG
A_72_P337358	TC327637	228	19	0	6.686	0.4899	0.04253	0.8209	6.931	6.441	6.414	6.864	6.413	7.465	6.413	6.577	6.524	6.815	NA	RBFOX1	ACACACATCACGCAATCTGCAAACCCAGAAAATGTGTATATCTGTCTTTAGAAATTAGTG
A_72_P116846	NM_214084	340	63	0	6.611	0.6625	0.04284	0.8209	6.28	6.942	7.04	6.26	6.529	6.214	7.132	6.853	7.067	5.791	NA	VEGFA	TTTGTACAAGATCCGCAGACGTGTAAATGTTCCTGCAAAAACACAGACTCGCGTTGCAAG
A_72_P293754	ENSSSCT00000019331	406	45	0	12.31	0.4783	0.04306	0.8209	12.07	12.55	12.36	12.11	12.43	12.09	12.42	12.31	12.99	11.76	NA	ALDOC	CACCAGAGCTTACTCATGCTTTGGCTACATACCATATAGCAAATAAATGGTAGCAAAACA
A_72_P058866	ENSSSCT00000017218	321	80	0	8.23	0.9579	0.04312	0.8209	8.708	7.751	7.29	8.205	7.581	8.741	8.481	9.461	7.651	8.426	NA	HTRA4	TCGTCGAAAGAGTCAAACTTTGATCCTGACAGTCACACCTGAAATAATCGATTAAGTGTC
A_72_P395078	TC336135	523	11	0	12.38	0.299	0.04313	0.8209	12.23	12.53	12.65	12.27	12.67	12.37	12.29	12.27	12.5	12	NA	DVL2	GGGGGCCGTGTAGCTGCTTTTGTTAACTTTATTTATTTTAGTCATTTGTATAAAACACCA
A_72_P157801	AK230951	94	74	0	10.06	0.4404	0.04313	0.8209	9.843	10.28	10.06	9.78	10.24	10.06	10.59	10.04	10.25	9.493	NA	GLB1	CCAAAGAATTGAAATGGAGGCTTTAAGGGTGTTTCTAATTTTCACTTTGGAAGAATCATG
A_72_P257667	TC382543	394	83	0	12.08	0.6711	0.04326	0.8209	12.41	11.74	11.46	12.54	11.91	12.6	12.24	11.93	11.35	12.58	NA	ITGAV	TGCTTACTAGTTTCCAATGTGTAACTGGTGTCTGTTCAATAAACTTGAGCATATGGTGCC
A_72_P128226	NM_214355	455	59	0	9.603	0.6542	0.04339	0.8209	9.93	9.276	9.431	9.903	8.915	9.618	9.783	9.844	8.976	10.36	NA	EPHX1	AACTCCAACTATCTGAAGAAAATCATCTCCTACTGGCGGAACACATTCGACTGGAGGAAG
A_72_P234132	TC335255	61	20	0	6.969	0.3554	0.04345	0.8209	6.791	7.146	7.314	6.875	7.202	7.025	7.188	6.727	6.882	6.537	NA	RBM5	CTACAGTATGTACCTTTACACTGTAGTAATGCGGAACCATGATCCTGCTTCATAAAAACT
A_72_P038386	A_72_P038386	320	77	0	5.541	0.1871	0.04348		5.447	5.634	5.543	5.504	5.64	5.526	5.56	5.439	5.793	5.32	NA	SLITRK6	TATAGACATGAACCATGGGACTCACCATGTGTTGCTCATAGATGGATGCTGTGGGTCTTT
A_72_P313538	NM_001123101	34	56	0	12.24	0.2041	0.0436		12.14	12.34	12.39	12.07	12.25	12.05	12.42	12.35	12.31	12.08	NA	TBRG4	AACTCAAGTCTGAGTGGCAGAAGAGCGCCTACCTCAAGGACAAGATGCGCAAAGCAGCGG
A_72_P151576	NM_213830	267	51	0	10.25	0.8687	0.04365	0.8209	10.69	9.818	9.968	9.954	9.418	11.08	9.48	10.82	10.41	10.9	NA	FOLR1	TACACCTGCAAGAGCAACTGGCACAAGGGCTGGAACTGGACCTCAGGGTATAACCAGTGC
A_72_P334653	TC352211	279	82	0	9.623	0.2411	0.04376	0.8209	9.744	9.503	9.428	9.901	9.609	9.65	9.634	9.635	9.341	9.789	NA	ZNF319	GTTAATTTATAGTGAGTCCAATGTATGCTTTAGAAGTAAAGACATTGACCTTCACAGACC
A_72_P164671	TC338075	214	52	0	11.17	0.4595	0.04386	0.8209	11.4	10.94	10.89	11.61	11.09	11.2	10.93	11.02	10.84	11.76	NA	HERPUD1	TTGACATCAAATAAAAATTCCCTAAACACTTCATACCCAGATGCTGGGTAAATACAAAGC
A_72_P256907	BQ601468	365	11	0	5.8	0.3041	0.04405	0.8209	5.648	5.952	6.247	5.615	5.881	5.82	5.923	5.594	5.757	5.562	NA	GCFC2	GGGTAACAAAATGAAAACAGCAGTTACCTCTGGGAACAATAATTGTGTAGAAATTCTAAG
A_72_P362363	TC335797	22	21	0	10.51	0.3737	0.0441	0.8209	10.32	10.69	10.9	10.06	10.56	10.38	10.59	10.64	10.73	10.2	NA	CFTR	CTTTACTATCCTTTAAGGGTGGGAAGGTATGCAAATGCAATGTGTGTGTGTGTGTGTGTG
A_72_P026211	DN129933	312	17	0	6.053	0.1743	0.04411		5.966	6.14	6.055	5.943	6.102	5.974	6.063	6.003	6.339	5.943	NA	DPY19L3	CTAGATCGCTTTCGAAAGTTAAACACACTTAAGCCAGAGAACATTAACACAACAAGACAA
A_72_P389833	CO990451	449	6	0	5.188	0.2348	0.04422	0.8209	5.306	5.071	5.095	5.331	5.2	5.484	4.994	5.102	4.994	5.306	NA	NGLY1	CCATTTGGTTTATGTCAGCACTCTCAATATCTTTGATAAAGAAGAGAAGAATGGGAAAGT
A_72_P046026	CK455556	36	6	0	6.216	0.4112	0.04423	0.8209	6.01	6.422	6.227	6.001	6.417	6.257	6.313	6.093	6.73	5.69	NA	ENAH	GTTTTCTTGTCGGTTCAGGTGTACTTGTTGAAGAGGCCTTAGAAGTCTGAGGCTCTGAAT
A_72_P376778	CF792683	481	23	0	5.413	0.2833	0.04434	0.8209	5.554	5.271	5.229	5.331	5.306	5.833	5.241	5.439	5.308	5.615	NA	NR2E3	CAAGACCTAATAAATTCACCTCCACAATCATTGATTTGCCCTTTACCACCAAATCAAATG
A_72_P184296	TC354757	135	54	0	5.72	0.2515	0.04455	0.8209	5.594	5.845	5.828	5.451	5.987	5.833	5.736	5.503	5.83	5.589	NA	FOR	GTTAATATAAACAGGGGCTAGGTTTTCTGAATGACTAAAGCAAGGATTTGGTTATTCCCT
A_72_P422659	EF441871	164	34	0	6.991	0.4513	0.04478	0.8209	6.765	7.217	7.214	6.67	6.921	6.921	7.429	7.057	7.302	6.414	NA	RSPO1	TGAAATGAGCGAGTGGTCTCTGTGGGGGCCGTGCTCCAAGAAGAAGAAGCTCTGTGGCTT
A_72_P011006	BX675696	405	38	0	10.1	0.3407	0.04478	0.8209	9.933	10.27	10.45	9.747	10.14	9.934	10.15	10.25	10.35	9.805	NA	TMEM194B	GTCATGGATTTGTCTCTTTCTGTTATGTGAGTCCTGTAAGAAGCTAAACAATTAAAAGCA
A_72_P108361	AK235514	259	47	0	8.576	1.059	0.04486	0.8209	8.046	9.105	8.868	7.892	8.771	8.178	8.721	8.704	10.06	7.412	NA	FNDC3B	AAAGAGAGGGAGCAGACAGACCCGGAAGAAAAGGAATCTGCTCTGGAATAACACTTTTTT
A_72_P374033	A_72_P374033	429	43	0	14.72	0.32	0.04512	0.8209	14.56	14.88	14.97	14.33	14.71	14.51	14.96	14.86	14.86	14.52	NA	FBXW9	GATTTGGATGCCTGCTTTCCCTGGAGCGGAGGAGAAATAAAGTTGATATATTGGCAAAAA
A_72_P047536	AJ959094	45	71	0	6.06	0.252	0.04512	0.8209	6.186	5.934	5.828	6.175	6.006	6.124	5.937	6.003	5.964	6.441	NA	ICK	TGTAAAATGAACAATCACACCAAGAGTAGCTTTTATGCCCATTTCACTTTCTCTAAGTCC
A_72_P008801	AJ950065	249	30	0	8.846	0.5438	0.04522	0.8209	9.118	8.574	8.538	8.799	8.547	8.968	8.357	9.04	8.854	9.666	NA	PRDM1	ACTTACTGAATACCTTGCTGAAATGGGCCAAGAGGGGAAAGAAAACGTAAGACCGATTTC
A_72_P261942	TC352195	256	74	0	10.17	0.3923	0.04524	0.8209	9.977	10.37	10.07	9.736	10.39	10.04	10.32	9.983	10.7	10.15	NA	NCEH1	GGAAAGTACAAATCTGTCTTGATTCCTGTTTGTAAATAAAATGGCTCCATCCGGCAAAAA
A_72_P174111	TC379150	251	40	0	7.623	0.6742	0.04524	0.8209	7.285	7.96	8.107	7.756	7.821	7.7	8.078	6.87	7.832	6.815	NA	SAMD5	ATCAACAGACTCTTTTTCTCTGTGAAGAGAAACCAGATGTGCCAGTGACTGGATGCACCT
A_72_P232637	NM_213875	460	24	0	5.372	0.2491	0.0453	0.8209	5.496	5.247	5.351	5.553	5.119	5.241	5.241	5.577	5.278	5.615	NA	FSHB	GCTAAGAATGGGTGAAAGGACTAAATGCAGCATTCTCCCACTAGACACAGAAGCCTACAA
A_72_P146596	NM_214070	470	79	0	11.3	0.5293	0.04539	0.8209	11.03	11.56	11.12	11.31	11.92	11.06	11.42	10.81	11.79	10.95	NA	OVGP1	TTCTTGGGCAAAGCAGGCCCCAGGCCACTGTGAGTTAATCTCTTTTCTGTTGAATAAACT
A_72_P292669	NM_001163647	273	30	0	7.53	0.7152	0.04543	0.8209	7.888	7.173	7.423	8.128	7.563	7.84	6.903	7.31	6.802	8.274	NA	OCLN	CTGACCCAGGAGGCCAAACCTTTCTGGTCATTACGGAGATTTGGTAGCTTTAATATCATC
A_72_P380828	TC363226	37	57	0	9.355	0.3226	0.04583	0.8209	9.517	9.194	8.957	9.434	9.264	9.561	9.515	9.517	9.04	9.554	NA	AAK1	GCCTGGCAAAAGATTTCCTTTGGTTATTTGATCAACCCTTCCTGATTATTTTAGTTCTTA
A_72_P356613	AK235859	373	78	0	8.848	0.4572	0.04594	0.8209	8.619	9.076	9.215	8.466	8.86	8.743	8.84	8.897	9.39	8.37	NA	MBLL39	AAATAATTGAGAGGAAGGATGATTTTTGGAGACATCGACCAGCCAGCCACCCCAAGATGT
A_72_P349543	TC304947	211	18	0	12.08	0.5025	0.04618	0.8209	12.33	11.83	11.88	12.49	11.89	12.31	11.97	11.84	11.58	12.7	NA	CAPRIN1	GCTCATCTCTATACCCTTTCCCATTTTGAATTCTACAAAAATACTGGAAAAGACTAGTGA
A_72_P013741	TC337846	81	9	0	11.85	0.302	0.04632	0.8209	11.7	12.01	12.01	11.82	11.99	11.66	11.83	11.88	12.19	11.46	NA	PYCR1	CTTCTGTCTCTGACTTTTTAGGCTAAATAAATTGGTTTCCAGCTGCAGCGTCCCTAAAAA
A_72_P401518	BQ597563	115	51	0	12.67	0.2246	0.04638	0.8209	12.56	12.78	12.76	12.46	12.92	12.65	12.66	12.71	12.79	12.41	NA	CPEB1	GAACCCACAGTTGCAGTTGACTAAAATGCTACTGGAATTTGAAAACTTGACTTTTTCTTT
A_72_P195327	ENSSSCT00000009853	195	41	0	11.94	0.3457	0.04641	0.8209	12.11	11.77	11.96	12.32	11.76	11.86	11.67	11.96	11.68	12.32	NA	PLRG1	AATGGCACTATGCATCTTTGGGATTGGAGAACTGGCTACAATTTCCAGAGAGTTCACGCA
A_72_P027611	TC383029	281	50	0	9.885	0.5176	0.04649	0.8209	10.14	9.626	9.667	10.13	9.954	10.45	9.556	9.701	9.328	10.29	NA	PAM	GAGGGGTTTTGCCTGTATATCAATCAGAAGGTAAATACTTTAATAAAAGGTGATCATAGC
A_72_P253557	TC402089	359	24	0	5.555	0.2298	0.04654	0.8209	5.67	5.44	5.474	5.572	5.48	5.86	5.451	5.768	5.355	5.48	NA	CLDN1	CAAATATTTTCAAAGCAAACAAGCACATTAGAGGTCAGAGTACAGGGAGCATGTGGGGGG
A_72_P051901	AJ954619	483	42	0	5.692	0.1844	0.04654		5.785	5.6	5.796	5.833	5.585	5.736	5.56	5.803	5.459	5.767	NA	UBL3	AAATACAGAAAAGGGATGGATGGCTGAACGAGGTTTTCTAACGCTTCTGCGCAAATCACA
A_72_P268919	AF265351	262	69	0	14	0.1731	0.04702		14.09	13.92	13.93	14.22	13.99	14.09	13.94	13.94	13.81	14.1	NA	POLR2B	GATGAGTGTTTAGCTCTCTTACAACTCTGTGTGTCTTGTTTCTATGATATGGCTTTAAAT
A_72_P358533	ENSSSCT00000004462	26	28	0	12.81	0.5515	0.04708	0.8209	12.53	13.08	13.22	12.48	13.31	12.84	13.06	12.78	12.75	12.03	NA	MAP3K4	GGCAAGCCGCAGGTTTGTTATGCAAAAGGATGATCAATGAAACTTAAGAAAAAGGTTCTT
A_72_P101581	DB792347	182	4	0	6.55	0.2323	0.04709	0.8209	6.666	6.434	6.434	6.751	6.497	6.625	6.455	6.441	6.35	6.849	NA	DIRC2	CCTGGTAAGTTGAGGCTATGTGTTAACTCACCTCAGTCCTAGAGAAGGATTGTACTACTG
A_72_P258212	XM_001924423	82	3	0	8.215	0.2546	0.0471	0.8209	8.342	8.088	8.087	8.36	8.271	8.477	8.009	8.116	7.984	8.417	NA	SLITRK6	GTGCCTTATATGTGTGTCATCAATCAGAACTTAAGCACAGCAGTAAGCTATGGGGAAAAA
A_72_P391503	ENSSSCT00000012988	411	77	0	5.695	0.2342	0.04712	0.8209	5.812	5.578	5.56	5.925	5.613	5.887	5.531	5.537	5.607	5.899	NA	PARP14	CGGTATTATAAAAGTGAGGTCAAAAGGTTATTTGGTTGTGTTATTGAGCTACAGAAGGAT
A_72_P315563	XM_001928230	310	78	0	8.86	0.2515	0.04719	0.8209	8.985	8.734	8.895	8.997	8.823	8.968	8.505	8.855	8.713	9.121	NA	ARID4A	GCAGAAGTATTTCAATGTAAAATAAAAATGGAGCTCAGTGGGCAGTATTAATAAAGGCCA
A_72_P068126	FD588302	285	34	0	9.217	0.2808	0.04731	0.8209	9.357	9.077	8.982	9.66	9.036	9.289	9.167	9.175	9.121	9.307	NA	NBEA	ACATTCCATCACACCCAGCAATAGCTGTACATTGTAGCAGCAGCCATTTTACTTTGTGTG
A_72_P085026	CN166604	185	30	0	14.68	0.2414	0.04733	0.8209	14.8	14.56	14.56	15.07	14.61	14.66	14.57	14.67	14.51	14.82	NA	DPY19L2	TTTCATAGGCAACATTGTAAAGAAGTTGGTGGCATTTAACAACAAAAGTGGGTGAGTTGT
A_72_P423049	TC384264	386	74	0	5.688	0.1962	0.04747		5.786	5.589	5.577	5.937	5.613	5.62	5.56	5.687	5.607	5.899	NA	ALMS1	CTGATGGATCTGCACATATCTAAAACCTTTTCACAAGAAAAGACTGTTTTTTGGCCCCAA
A_72_P424164	ENSSSCT00000001901	418	56	0	13.38	0.5538	0.04765	0.8209	13.1	13.65	13.69	13.09	13.36	13.36	13.66	13.39	13.9	12.56	NA	HSP90AB3P	GTCATTCTGCATCTTAAGGAGGACCAGACAGAATACTTAGAAGAGAGACGGGTGAAAGAG
A_72_P365533	ENSSSCT00000016290	500	37	0	9.727	0.5952	0.04767	0.8209	9.43	10.02	10.21	9.205	9.414	9.495	10.48	9.571	9.998	9.447	NA	NAALAD2	CATCAACAAATGAATGGATAAACTGTGGTATGTACACAAGGGAGTCCTCTGAAGAAAAAA
A_72_P201877	TC322609	99	4	0	6.204	0.3915	0.04774	0.8209	6.008	6.399	6.042	5.943	6.506	5.95	6.296	6.132	6.754	6.007	NA	SLC37A1	AATCAAGCTTCAGGAGGGAAGTCCAGGATTACACAATCCCTCCATTAGAAAGTCACAGCA
A_72_P172981	DQ529289	300	23	0	13.02	0.7328	0.04775	0.8209	12.66	13.39	12.77	12.71	13.2	12.9	13.8	12.82	13.78	12.2	NA	SLC35D1	GACATACCGTTTCTTTGCACTTGTACAATCCGAGGATTGATTGCTGCCTTTTTAAATCTT
A_72_P327648	BF712713	332	27	0	6.002	0.2199	0.04778	0.8209	6.112	5.892	5.887	6.089	5.867	6.182	6.055	5.943	5.757	6.232	NA	PRKAR2B	TCATGTAGGCCTAGAAATCACATAAGAGTATACTGATTTGGCTGAATGTCATTACATTCA
A_72_P013076	NM_001159312	302	52	0	16.08	0.2892	0.04779	0.8209	16.23	15.94	15.97	16.39	16.09	16.21	15.78	15.96	15.92	16.35	NA	SPAG6	CTCGAATTCACAGCAGAGTAGGAATGACAGTAGTTAAAGCTCTTTCTAAGTATTTGAATT
A_72_P205072	AK234590	168	47	0	7.823	0.7023	0.0478	0.8209	7.472	8.174	7.84	7.277	8.151	7.619	7.962	7.954	8.743	7.036	NA	YPEL4	GCTGCCACCAGCGAATGAAACTTTTGTATGATACATAAAGTGTTTGGGTCTATTTTTAAT
A_72_P055301	TC386253	267	63	0	6.848	0.8205	0.04788	0.8209	7.258	6.437	6.753	7.54	6.627	7.132	6.762	6.807	5.607	7.552	NA	KLF3	TTTTTTGAGAAAGATACACTTGAACTCTGAAAGAACCAACCCAGGAAGCTCTTCTCTGTT
A_72_P391733	NM_001044614	320	28	0	11.63	0.6813	0.04802	0.8209	11.97	11.29	11.81	11.66	11.46	12.03	11.03	11.76	10.85	12.42	NA	TXNIP	TTGAATACTTCTTACTGATCTACGTTAGTGTCCCTGGCTCCAAGAAGGTCATTCTTGACC
A_72_P120621	TC370032	97	53	0	8.016	0.1761	0.04803		7.928	8.104	8.172	7.833	7.918	7.931	8.144	7.962	8.183	7.988	NA	MAPRE2	TCACCACTTGGCTGCTTGAGATTGGTTCTGTTCTTTGCGTTTCTTTCCAGAACAACTCTC
A_72_P084461	ENSSSCT00000016388	172	49	0	14.58	0.3198	0.04804	0.8209	14.74	14.42	14.51	14.81	14.62	14.46	14.29	14.84	14.24	14.84	NA	C11orf1	AAGGACAGCTAAGGATTTATCTGACTGTAGCACAGTTTTACTCTCTGAGTAAATAAAACA
A_72_P278074	TC345143	136	30	0	6.566	0.7898	0.04812	0.8209	6.961	6.171	6.159	6.688	6.603	6.433	5.803	7.025	6.119	7.696	NA	STC1	TTTTTCTTTTCCTGGGAATGGAATAACTATCTCACTTCCAGATATCCCACATAATGCTCC
A_72_P163086	CK450265	188	69	0	6.879	0.3464	0.04814	0.8209	6.706	7.052	7.036	6.864	6.969	6.896	6.915	6.656	7.289	6.407	NA	MAP1B	GTACATGGTACACTGCGATGGCTTGTTTACTAAACTAATTGTGTATTTATGGAACTAGCA
A_72_P001231	DB797980	406	11	0	6.205	0.239	0.04815	0.8209	6.324	6.085	6.065	6.247	6.102	6.433	6.085	6.093	6.089	6.524	NA	ANKRD44	TGAAATCATGCTATGAATTGTGCATTGAATCAGTTCTTTATCCCCGACTCTATTTCTCCC
A_72_P033266	TC314980	303	63	0	5.814	0.3702	0.04816	0.8209	5.629	5.999	5.683	5.73	6.246	5.62	5.867	5.716	6.202	5.451	NA	FUR1	GCTGATTATTTGATTATACTCCCATAGTCTCATAGGCAGCTGTTGTGGGCTTGTTTTAAA
A_72_P426164	ENSSSCT00000018099	245	15	0	6.281	0.199	0.04825		6.38	6.181	6.159	6.247	6.293	6.581	6.141	6.341	6.132	6.352	NA	CTTNBP2	ACATTGAATTTGGAACAAAGACTCTCTCTGGGTTTGGATGATGAAGCAGACCTTGTCAAG
A_72_P105926	EW028556	425	51	0	11.1	0.2074	0.04835		11	11.21	11.21	11.07	11.24	11.18	11.14	10.92	11.23	10.81	NA	JHDM1D	GGGGAGAACAAGTGACTTGTTAAAGTTGTATTTGGTATTCCTACTTTCCAATTTCTGTAT
A_72_P075421	CV870764	476	69	0	12.79	0.3864	0.04847	0.8209	12.6	12.99	12.95	12.27	12.98	12.9	12.94	12.82	13.07	12.41	NA	KCNMA1	TCACTGGTGGAAACGTTAGGCGAAGCAAGAATTGCAAGAAAAATAAAGTAGACAGATCTT
A_72_P191886	AK233933	476	85	0	10.21	0.2791	0.04872	0.8209	10.07	10.35	10.22	10.09	10.43	10.35	10.35	9.938	10.38	9.891	NA	RPL11	CATTGCTGCGATCTTTACTGTTACCTCCTGTTCTGAAAAAATAAAAATCTGTTCTCTTTC
A_72_P384228	TC344501	355	29	0	14.17	0.5166	0.0488	0.8209	13.91	14.43	14.43	13.73	14.52	13.89	14.05	14.36	14.71	13.66	NA	PSMG3	CGATGTGCAGGTCATTTGTTGGGGGAGATGTTTGTCTTATTAAAAATAAACGCTCAAAAA
A_72_P193102	ENSSSCT00000002968	10	11	0	14.44	0.7959	0.04884	0.8209	14.04	14.84	14.78	13.55	15.01	13.56	15.13	14.59	14.43	14.48	NA	WFDC1	GGGACGCTTGGTCCCAAAAGTTCTCAAGATAAATTGCTTATCATAAAATGGAAATGAATT
A_72_P240707	XM_001927405	152	46	0	11.52	0.2285	0.04885	0.8209	11.64	11.41	11.41	11.81	11.44	11.68	11.54	11.52	11.24	11.54	NA	TCTN2	TCAGGGCTTTGCTGTCCTCCTGGGTACCTTTCTGTAAAAGCTTAATAAATAAATTATTCT
A_72_P387963	XM_001928695	452	36	0	6.752	0.3167	0.04888	0.8209	6.91	6.593	6.753	6.821	6.821	6.921	6.449	7.071	6.35	6.827	NA	TCF7L2	ATTGCTTTAGAGATTGCTCGTCGAACTTGTACGTTGTCCCTTTTAAAATATGTTTTCCTT
A_72_P126186	ENSSSCT00000017910	37	8	0	13.78	0.3939	0.04898	0.8209	13.58	13.97	13.94	13.71	14.02	13.92	13.8	13.36	14.14	13.33	NA	KCNH2	GGCACCTCAAGGACTTTTCTGCTATTTACTGCTCTTATTGTTAAGGATAATAATTAAGGA
A_72_P372698	DN110963	342	23	0	11.32	0.509	0.049	0.8209	11.58	11.07	11.14	11.88	10.95	11.81	10.91	11.05	11.28	11.57	NA	ZKSCAN1	TATTAGTTCCTACTTCTTCCCATTAGGCAAAGCTAAATAAAGCCTAAGGCTATAGATGGA
A_72_P285289	CF178878	416	39	0	5.309	0.2121	0.04926		5.415	5.203	5.229	5.271	5.285	5.592	5.145	5.29	5.152	5.506	NA	BCAT1	AGACAGGTGAACAAATTCTACTAGTGGCAAGACAATGTGATAGGTGTTATAAGGTATCTA
A_72_P293484	AK230979	328	50	0	10.97	0.6102	0.0493	0.8209	11.27	10.66	10.67	11.22	10.87	11.35	10.92	10.82	10.18	11.7	NA	C7H14orf129	GACGTCTAACTTCAGGTTGAACTTTCTCATGCTTAATCTCAGGCTAAATGTAAAGGATAT
A_72_P088961	TC310509	390	83	0	5.591	0.2874	0.04938	0.8209	5.447	5.735	5.683	5.529	5.62	5.407	6.028	5.29	5.607	5.562	NA	GPR176	TAGTTTGCAGTGTTGGTTGGAAAACACTGCAAGCTCTTTACATGTTTTTTCCCCCAAAAA
A_72_P420024	ENSSSCT00000004931	446	28	0	10.63	0.4238	0.04971	0.8209	10.41	10.84	10.98	10.28	10.71	10.55	11.16	10.61	10.51	10.22	NA	FAM46A	AGGTTTTTCATCGACTTCTCAGATATCGGAGAGCAGCAGAGAAAACTGGAGTCCTATTTG
A_72_P163681	CK456911	462	73	0	6.163	0.3533	0.04974	0.8209	5.986	6.34	6.355	5.99	6.308	6.124	6.123	6.159	6.572	5.672	NA	ARCN1	TGGGAGTGGGATGGTGATAATCACATCATTCAGTTCTAAATTATCTTCTTGCAGTTCATA
A_72_P001646	AJ959143	283	51	0	5.376	0.1381	0.04977		5.307	5.445	5.428	5.253	5.34	5.278	5.531	5.422	5.48	5.274	NA	BCKDHB	TTTATCACCTTCCACTGATGACGTACTTAAACTTGTTTTCTGGTAATAGCCCCTGACTCT
A_72_P196892	ENSSSCT00000002381	52	29	0	9.974	0.2923	0.04977	0.8209	9.828	10.12	10.21	9.808	10.23	9.673	9.915	10.1	10.12	9.732	NA	SUPT16H	AAGAAAAAGAGGAAGTAACTTCTGAACTTTGGCACTCAGCTCCATTCTTTCTCCAGCCAA
A_72_P103941	CF788975	20	26	0	5.325	0.2934	0.0498	0.8209	5.472	5.178	5.095	5.451	5.236	5.47	5.18	5.2	5.202	5.767	NA	PGM2L1	TACCTCCACTTTGCTCTTTAGTCACTGAAACACAAACACTAAAACTGAATACACATCTTT
A_72_P023026	TC388202	471	21	0	5.461	0.1839	0.04983		5.553	5.369	5.271	5.424	5.355	5.656	5.451	5.459	5.399	5.672	NA	S100A11	CCCAATAAAATTAAAAAATTCTTGGAAATCTAACTGCCCCTCAAAATCGAGGGCCAATTT
A_72_P269479	EW594177	511	37	0	5.56	0.1424	0.04985		5.631	5.489	5.474	5.615	5.557	5.526	5.398	5.752	5.527	5.633	NA	C1orf21	TGGAAATTGACCAACATGTGCCTCAGATACACCGACTTTAAAACAAAGGCCCCAGAAGGT
