# Supplementary material for: In Search of Epigenetic Marks in Testes and Sperm Cells of Differentially Fed Boars
Source: PLoS One. 2013 Nov 4;8(11):e78691. doi: 10.1371/journal.pone.0078691 (PMC3817071; doi:10.1371/journal.pone.0078691)
Supplement: Table S2 — Enrichment analysis report of differentially expressed genes in testes. Differentially expressed genes in testes between the two diet groups were analyzed using the GeneGO Metacore pathway analysis software. (XLS) [file pone.0078691.s002.xls]

## Sheet: Pathway Maps
Enrichment analysis report
Enrichment by Pathway Maps					(1) Annotationfile_testes_050612
#	Maps	Total	pValue	Min FDR	p-value	FDR	In Data	Genes from Active Data
1	Development_A2B receptor: action via G-protein alpha s	50	1.2433e-05	2.36804	1.2433e-05	2.36804	7	Pyk2(FAK2), PKA-reg (cAMP-dependent), Elk-1, TCF7L2 (TCF4), G-protein alpha-s, MEKK4(MAP3K4), PLC-beta
2	Cell adhesion_Tight junctions	36	1.90447e-05	2.36804	1.90447e-05	2.36804	6	JAM1, Occludin, Tcf(Lef), Claudin-1, Cingulin, MUPP1
3	Cell adhesion_Endothelial cell contacts by junctional mechanisms	26	4.74942e-05	2.14727	4.74942e-05	2.14727	5	JAM1, MAGI-1(BAIAP1), Occludin, Claudin-1, Cingulin
4	Development_G-Proteins mediated regulation MAPK-ERK signaling	46	8.03936e-05	2.04363	8.03936e-05	2.04363	6	Pyk2(FAK2), PKA-reg (cAMP-dependent), c-Raf-1, Elk-1, G-protein alpha-s, PLC-beta
5	Development_A3 receptor signaling	49	0.000115424	1.98775	0.000115424	1.98775	6	Pyk2(FAK2), PKA-reg (cAMP-dependent), c-Raf-1, Elk-1, TCF7L2 (TCF4), PLC-beta
6	Reproduction_GnRH signaling	72	0.000137148	1.98775	0.000137148	1.98775	7	Pyk2(FAK2), PKA-reg (cAMP-dependent), c-Raf-1, Elk-1, G-protein alpha-s, FSH-beta, PLC-beta
7	Development_Endothelin-1/EDNRA signaling	53	0.000179888	1.93688	0.000179888	1.93688	6	Pyk2(FAK2), c-Raf-1, Elk-1, TCF7L2 (TCF4), G-protein alpha-s, MEKK4(MAP3K4)
8	PGE2 pathways in cancer	55	0.000221325	1.90485	0.000221325	1.90485	6	Tcf(Lef), VEGF-A, PKA-reg (cAMP-dependent), Elk-1, TCF7L2 (TCF4), G-protein alpha-s
9	Cytoskeleton remodeling_FAK signaling	57	0.000269941	1.86976	0.000269941	1.86976	6	VEGF-A, Calpain 2(m), c-Raf-1, Elk-1, DOCK1, PLC-beta
10	Immune response_IL-7 signaling in T lymphocytes	38	0.000310986	1.86388	0.000310986	1.86388	5	IRS-2, FKHR, Pyk2(FAK2), STAT5A, STAT5

## Sheet: Process Networks
Enrichment analysis report
Enrichment by Process Networks					(1) Annotationfile_testes_050612
#	Networks	Total	pValue	Min FDR	p-value	FDR	In Data	Genes from Active Data
1	Reproduction_FSH-beta signaling pathway	159	0.000882487	0.959751	0.000882487	0.959751	13	IRS-2, FKHR, PRKAR2B, Pyk2(FAK2), PBX1, VEGF-A, SMAD1, PKA-reg (cAMP-dependent), c-Raf-1, PBX, G-protein alpha-s, FSH-beta, MEKK4(MAP3K4)
2	Cell cycle_Mitosis	179	0.00258534	0.959751	0.00258534	0.959751	13	CLIP170, KATNA1, Importin (karyopherin)-beta, MAPRE2(RP1), MACF1, ASPM, Dynamin-3, TOP1, MPP8, Stromalins 1/2, Histone H1, CDC27, Dynamin
3	Cell adhesion_Cell junctions	162	0.00318815	0.959751	0.00318815	0.959751	12	Alpha-fodrin, JAM1, MAGI-1(BAIAP1), Occludin, CASK, Tcf(Lef), Claudin-1, Cingulin, MUPP1, SIP1 (ZFHX1B), 14-3-3, PLC-beta
4	Reproduction_GnRH signaling pathway	166	0.00389009	0.959751	0.00389009	0.959751	12	Pyk2(FAK2), Galpha(q)-specific PACAP GPCR, PKA-reg (cAMP-dependent), c-Raf-1, Elk-1, VIP receptor 2, MAP-1B, PLC-beta1, G-protein alpha-s, FSH-beta, MEKK4(MAP3K4), PLC-beta
5	Reproduction_Feeding and Neurohormone signaling	210	0.00392455	0.959751	0.00392455	0.959751	14	PAM, Galpha(q)-specific Class A Orphan/other GPCRs, STAT5A, STAT5, CPEB1, PKA-reg (cAMP-dependent), c-Raf-1, Elk-1, PREB, PLC-beta1, G-protein alpha-s, FSH-beta, Prolactin receptor, PLC-beta
6	Signal transduction_Leptin signaling	106	0.00421964	0.959751	0.00421964	0.959751	9	IRS-2, A2M, STAT5A, STAT5, VEGF-A, PKA-reg (cAMP-dependent), c-Raf-1, PTP-1B, T-A2MG
7	Cytoskeleton_Regulation of cytoskeleton rearrangement	183	0.00837989	0.728735	0.00837989	0.728735	12	Alpha-fodrin, 14-3-3 beta/alpha, MyHC, Profilin II, Zeta-sarcoglycan, Profilin, DOCK1, MYH4, G-protein alpha-s, MRCK, Spectrin beta, erythrocytic, 14-3-3
8	Muscle contraction_Relaxin signaling	83	0.0115804	0.646241	0.0115804	0.646241	7	VEGF-A, PKA-reg (cAMP-dependent), Relaxin 2, c-Raf-1, Relaxin 1, G-protein alpha-s, PLC-beta
9	Cardiac development_Wnt_beta-catenin, Notch, VEGF, IP3 and integrin signaling	150	0.0139417	0.630812	0.0139417	0.630812	10	MEF2A, MyHC, Tcf(Lef), VEGF-A, TAZ, DVL-2, Dsh, c-Raf-1, MEF2, PLC-beta1
10	Reproduction_Gonadotropin regulation	199	0.0156101	0.630812	0.0156101	0.630812	12	Pyk2(FAK2), Galpha(q)-specific PACAP GPCR, PKA-reg (cAMP-dependent), c-Raf-1, Elk-1, VIP receptor 2, MAP-1B, PLC-beta1, G-protein alpha-s, FSH-beta, MEKK4(MAP3K4), PLC-beta

## Sheet: Diseases (by Biomarkers)
Enrichment analysis report
Enrichment by Diseases (by Biomarkers)					(1) Annotationfile_testes_050612
#	Diseases	Total	pValue	Min FDR	p-value	FDR	In Data	Genes from Active Data
1	Myoepithelioma	7	3.84384e-09	5.30836	3.84384e-09	5.30836	6	EWS/FLI1 fusion protein, EWS/ER81 fusion protein, EWS, EWS/WT1 fusion protein, EWS/E1AF fusion protein, EWS/ERG fusion protein
2	Liposarcoma, Myxoid	14	1.38752e-06	3.05192	1.38752e-06	3.05192	6	EWS/FLI1 fusion protein, EWS/ER81 fusion protein, EWS, EWS/WT1 fusion protein, EWS/E1AF fusion protein, EWS/ERG fusion protein
3	Sarcoma, Clear Cell	20	1.54525e-05	2.18125	1.54525e-05	2.18125	6	EWS/FLI1 fusion protein, EWS/ER81 fusion protein, EWS, EWS/WT1 fusion protein, EWS/E1AF fusion protein, EWS/ERG fusion protein
4	Hypertension	559	3.47278e-05	1.95451	3.47278e-05	1.95451	34	SLC9A2, K(+) channel, subfamily J, APOB, Gamma-glutamyltranspeptidase, IRS-2, ARG1, Guanylate cyclase, JAM1, Pyk2(FAK2), PDE, GGT1, ALPHA-PIX, CORIN, LDL, KCNIP1, Small LDL, CFTR, Tcf(Lef), VEGF-A, MTMR9, MaxiK alpha subunit, RGS5, TRPC4, UBE1, TXNIP (VDUP1), PTP-1B, ATM, DPP4, TCF7L2 (TCF4), PON1, Relaxin 1, G-protein alpha-s, Large LDL, GNAS1
5	Retinal Diseases	528	6.35561e-05	1.85168	6.35561e-05	1.85168	32	APOB, EWS/FLI1 fusion protein, Ataxin-1, DFNB59, Guanylate cyclase, PDE, A2M, ORP-family, EWS/ER81 fusion protein, NR2E3, LDL, Small LDL, Tcf(Lef), G-protein gamma, VEGF-A, EWS, EWS/WT1 fusion protein, c-Raf-1, PTP-1B, HYEP, FAM46A, EWS/E1AF fusion protein, ARID4A, EWS/ERG fusion protein, TCF7L2 (TCF4), PON1, PBX, T-A2MG, PAP1, Large LDL, Neprilysin, NPHP3
6	Amino Acid Metabolism, Inborn Errors	125	6.60089e-05	1.85168	6.60089e-05	1.85168	13	APOB, BCKD-E1beta, BCAT1, ARG1, HPS5, LDL, Small LDL, FR-alpha, VEGF-A, ASSY, CLCN4, MATP, Large LDL
7	Liposarcoma	43	0.000209946	1.41612	0.000209946	1.41612	7	EWS/FLI1 fusion protein, EWS/ER81 fusion protein, EWS, EWS/WT1 fusion protein, EWS/E1AF fusion protein, Stanniocalcin 1, EWS/ERG fusion protein
8	Hyperlipidemia, Familial Combined	74	0.000270369	1.37901	0.000270369	1.37901	9	APOB, JAM1, LDL, Small LDL, Tcf(Lef), TXNIP (VDUP1), TCF7L2 (TCF4), PON1, Large LDL
9	Metabolic Diseases	2802	0.000360245	1.37901	0.000360245	1.37901	109	Contactin 4, FMO1, Y549 (GRIF1), K(+) channel, subfamily J, APOB, MMP-12, Alpha-fodrin, Ataxin-1, Gamma-glutamyltranspeptidase, BGAL, BCKD-E1beta, BCAT1, SUMO-1, P53DINP1a, IRS-2, MUTA, FKHR, ALMS1, PRKAR2B, ARG1, HPS5, GAMT, FANCD2, APOD, JAM1, MAGI-1(BAIAP1), PDE, GGT1, TFPI, GRB14, Galpha(q)-specific Class A Orphan/other GPCRs, PBX1, A2M, MADD, LDL, HRPT2, Small LDL, MyHC, CFTR, FR-alpha, CIA,…
10	Hyperinsulinism	709	0.000363813	1.37901	0.000363813	1.37901	37	K(+) channel, subfamily J, APOB, Gamma-glutamyltranspeptidase, IRS-2, FKHR, ALMS1, MAGI-1(BAIAP1), GGT1, TFPI, Galpha(q)-specific Class A Orphan/other GPCRs, LDL, Small LDL, MyHC, Tcf(Lef), VEGF-A, MTMR9, Dsh, PAX3/FKHR fusion, Galpha(q)-specific PACAP GPCR, Elk-1, TXNIP (VDUP1), PTP-1B, VIP receptor 2, FTH1, GPT2, TCF7L2 (TCF4), PON1, PBX, G-protein alpha-s, Large LDL, GNAS1, ITGAV, Wdr64, Nepri…

## Sheet: Metabolic Networks (Endogenous)
Enrichment analysis report
Enrichment by Metabolic Networks (Endogenous)					(1) Annotationfile_testes_050612
#	Networks	Total	pValue	Min FDR	p-value	FDR	In Data	Genes from Active Data
1	2-oleoyl-glycerol_3-phosphate pathway	45	0.000130224	1.92627	0.000130224	1.92627	6	Galpha(q)-specific Class A Orphan/other GPCRs, Galpha(q)-specific EDG GPCRs, CEL, KCNK10, LPA3 receptor, Galpha(i)-specific EDG GPCRs
2	Lysophosphatidic acid pathway	38	0.000521848	1.62444	0.000521848	1.62444	5	Galpha(q)-specific Class A Orphan/other GPCRs, Galpha(q)-specific EDG GPCRs, KCNK10, LPA3 receptor, Galpha(i)-specific EDG GPCRs
3	(L)-leucine pathways and transport	90	0.00104937	1.61132	0.00104937	1.61132	7	EWS/FLI1 fusion protein, CLIP170, BCAT1, OSCP1, LTA4H, BCKD-kinase, ASCT2 (SLC1A5)
4	Phosphatidylinositol-3,4,5-triphosphate pathway	66	0.00107573	1.61132	0.00107573	1.61132	6	IRS-2, Kalirin, ALPHA-PIX, GRB14, GRB10, Dynamin
5	(L)-valine pathways and transport	101	0.0020614	1.42577	0.0020614	1.42577	7	BCAT1, LTA4H, ASCT2 (SLC1A5), AMD3, AMP deaminase, TCF7L2 (TCF4), PLC-beta
6	1-hexadecanoyl-glycerol_3-phosphate pathway	82	0.00330019	1.34111	0.00330019	1.34111	6	Galpha(q)-specific Class A Orphan/other GPCRs, Glycerol-3-phosphate transporter, Galpha(q)-specific EDG GPCRs, KCNK10, LPA3 receptor, Galpha(i)-specific EDG GPCRs
7	Lyso-Phosphatidylserine pathway	83	0.00350708	1.34111	0.00350708	1.34111	6	K(+) channel, subfamily J, PDZK3, ZNF265, CASK, MACF1, MPP1
8	O-hexanoyl-(L)-carnitine pathway	89	0.00495777	1.25267	0.00495777	1.25267	6	A2M, MEF2A, NQO1, CEL, MEF2, T-A2MG
9	1-linoleoyl-glycerol_3-phosphate pathway	91	0.00552751	1.25267	0.00552751	1.25267	6	Galpha(q)-specific Class A Orphan/other GPCRs, Glycerol-3-phosphate transporter, Galpha(q)-specific EDG GPCRs, KCNK10, LPA3 receptor, Galpha(i)-specific EDG GPCRs
10	Myristoyl-L-carnitine pathway	96	0.00716074	1.19881	0.00716074	1.19881	6	A2M, MEF2A, NQO1, CEL, MEF2, T-A2MG

## Sheet: GO Processes
Enrichment analysis report
Enrichment by GO Processes					(1) Annotationfile_testes_050612
#	Processes	Total	pValue	Min FDR	p-value	FDR	In Data	Genes from Active Data
1	positive regulation of nucleobase-containing compound metabolic process	1499	5.55312e-09	5.01581	5.55312e-09	5.01581	72	TEF-1, Ataxin-1, SMAD9 (SMAD8), FKHR, Neurofibromin, Guanylate cyclase, POLR2B, SHOX2, Galpha(q)-specific Class A Orphan/other GPCRs, COUP-TF, PBX1, EWS/ER81 fusion protein, CASK, COUP-TFII, STAT5A, NR2E3, STAT5, NRF2, MEF2A, Setd3, Tcf(Lef), VEGF-A, SUPT16H, JHDM1D, RNF10, EWS/WT1 fusion protein, TAZ, DVL-2, BAF250B, Dsh, FAM130A2, SMAD1, PAX3/FKHR fusion, Galpha(q)-specific PACAP GPCR, Galpha(q…
2	cellular response to hormone stimulus	663	6.80675e-09	5.01581	6.80675e-09	5.01581	42	APOB, IRS-2, FKHR, PRKAR2B, ARG1, PDE, GRB14, Galpha(q)-specific Class A Orphan/other GPCRs, COUP-TF, 14-3-3 beta/alpha, COUP-TFII, STAT5A, NR2E3, LDL, STAT5, Small LDL, CFTR, Tcf(Lef), G-protein gamma, ASSY, PKA-reg type II (cAMP-dependent), EWS/WT1 fusion protein, PAX3/FKHR fusion, PKA-reg (cAMP-dependent), c-Raf-1, GRB10, PTP-1B, COUP-TFI, HYEP, Stanniocalcin 1, TOP1, MEF2, MAP-1B, PLC-beta1, …
3	cellular process	15511	7.47482e-09	5.01581	7.47482e-09	5.01581	421	Contactin 4, FMO1, Y549 (GRIF1), FAM33A, TSNAX, PAM, SLC9A2, K(+) channel, subfamily J, APOB, AEBP1, EG1, LRP4, TEF-1, ROMO1, EWS/FLI1 fusion protein, CRYM, SPAG6, TULP4, MMP-12, N-chimaerin, Alpha-fodrin, Ataxin-1, PXK, 2-OST, SLC35D2, TMED4, COPD, Gamma-glutamyltranspeptidase, EDARADD, FUSIP1, BGAL, BCKD-E1beta, CLIP170, DUOX1, GPD1L, AAK1, SPEF2, CDK5RAP3, SLC41A2, DYNLT3, BCAT1, RAB7B, STOML3…
4	positive regulation of nitrogen compound metabolic process	1537	1.55837e-08	4.82274	1.55837e-08	4.82274	72	TEF-1, Ataxin-1, SMAD9 (SMAD8), FKHR, Neurofibromin, Guanylate cyclase, POLR2B, SHOX2, Galpha(q)-specific Class A Orphan/other GPCRs, COUP-TF, PBX1, EWS/ER81 fusion protein, CASK, COUP-TFII, STAT5A, NR2E3, STAT5, NRF2, MEF2A, Setd3, Tcf(Lef), VEGF-A, SUPT16H, JHDM1D, RNF10, EWS/WT1 fusion protein, TAZ, DVL-2, BAF250B, Dsh, FAM130A2, SMAD1, PAX3/FKHR fusion, Galpha(q)-specific PACAP GPCR, Galpha(q…
5	anatomical structure morphogenesis	2277	1.9432e-08	4.82274	1.9432e-08	4.82274	95	Contactin 4, APOB, LRP4, TEF-1, EWS/FLI1 fusion protein, N-chimaerin, Alpha-fodrin, 2-OST, EDARADD, SMAD9 (SMAD8), ALMS1, Neurofibromin, PRKAR2B, ARG1, GAMT, APOD, Kalirin, Pyk2(FAK2), PDE, SHOX2, AAMP, Galpha(q)-specific Class A Orphan/other GPCRs, COUP-TF, PBX1, DUOX2, 14-3-3 beta/alpha, EWS/ER81 fusion protein, COUP-TFII, STAT5A, NR2E3, LDL, STAT5, Small LDL, MEF2A, MyHC, Tcf(Lef), G-protein g…
6	positive regulation of cellular biosynthetic process	1623	2.92767e-08	4.78404	2.92767e-08	4.78404	74	TEF-1, Ataxin-1, SMAD9 (SMAD8), IRS-2, FKHR, Neurofibromin, Guanylate cyclase, Pyk2(FAK2), POLR2B, SHOX2, Galpha(q)-specific Class A Orphan/other GPCRs, COUP-TF, PBX1, EWS/ER81 fusion protein, CASK, COUP-TFII, STAT5A, NR2E3, STAT5, NRF2, MEF2A, Setd3, Tcf(Lef), VEGF-A, SUPT16H, JHDM1D, RNF10, EWS/WT1 fusion protein, TAZ, DVL-2, BAF250B, Dsh, FAM130A2, SMAD1, PAX3/FKHR fusion, Galpha(q)-specific P…
7	positive regulation of RNA metabolic process	1289	2.97406e-08	4.78404	2.97406e-08	4.78404	63	TEF-1, Ataxin-1, SMAD9 (SMAD8), FKHR, POLR2B, SHOX2, COUP-TF, PBX1, EWS/ER81 fusion protein, CASK, COUP-TFII, STAT5A, NR2E3, STAT5, NRF2, MEF2A, Setd3, Tcf(Lef), VEGF-A, SUPT16H, JHDM1D, RNF10, EWS/WT1 fusion protein, TAZ, DVL-2, BAF250B, Dsh, FAM130A2, SMAD1, PAX3/FKHR fusion, MOSPD1, AID, SMARCA5, Elk-1, KLF2, ErbB4, SERTAD3, COUP-TFI, NFIA, EWS/E1AF fusion protein, SFRS10, IL-33, MORF, Profili…
8	intracellular signal transduction	1774	5.44711e-08	4.59842	5.44711e-08	4.59842	78	TEF-1, TULP4, N-chimaerin, EDARADD, RAB7B, PARG1, IRS-2, MOBKL1A, PDZK3, Homer, FKHR, ALMS1, Neurofibromin, PRKAR2B, Guanylate cyclase, Kalirin, Pyk2(FAK2), Rictor, PDE, ALPHA-PIX, GRB14, Galpha(q)-specific Class A Orphan/other GPCRs, MRK, Livin, ARL4C, 14-3-3 beta/alpha, A2M, MADD, STAT5A, STAT5, HIP55(Abp1), MEF2A, G-protein gamma, PDE7B, PKA-reg type II (cAMP-dependent), Endothelin-converting …
9	positive regulation of biosynthetic process	1651	5.8629e-08	4.59842	5.8629e-08	4.59842	74	TEF-1, Ataxin-1, SMAD9 (SMAD8), IRS-2, FKHR, Neurofibromin, Guanylate cyclase, Pyk2(FAK2), POLR2B, SHOX2, Galpha(q)-specific Class A Orphan/other GPCRs, COUP-TF, PBX1, EWS/ER81 fusion protein, CASK, COUP-TFII, STAT5A, NR2E3, STAT5, NRF2, MEF2A, Setd3, Tcf(Lef), VEGF-A, SUPT16H, JHDM1D, RNF10, EWS/WT1 fusion protein, TAZ, DVL-2, BAF250B, Dsh, FAM130A2, SMAD1, PAX3/FKHR fusion, Galpha(q)-specific P…
10	positive regulation of transcription, DNA-dependent	1230	7.02901e-08	4.56539	7.02901e-08	4.56539	60	TEF-1, Ataxin-1, SMAD9 (SMAD8), FKHR, SHOX2, COUP-TF, PBX1, EWS/ER81 fusion protein, CASK, COUP-TFII, STAT5A, NR2E3, STAT5, NRF2, MEF2A, Setd3, Tcf(Lef), VEGF-A, JHDM1D, RNF10, EWS/WT1 fusion protein, TAZ, DVL-2, BAF250B, Dsh, FAM130A2, SMAD1, PAX3/FKHR fusion, MOSPD1, AID, SMARCA5, Elk-1, KLF2, ErbB4, SERTAD3, COUP-TFI, NFIA, EWS/E1AF fusion protein, IL-33, MORF, Profilin, WWOX, MEF2, BAF250, TC…

## Sheet: Info
General
Date	11-JUN-12 02.52.28.000 AM
Server	portal.genego.com
Version	6.10.31731
Name	University of Lausanne - Vidhya Jagannathan
Login	lausanne21
Workflow Settings
Type	Enrichment analysis
Signals	both
Active Data
Name	Type	Size		Threshold	0
Annotationfile_testes_050612	General	440		P-value	1
