# Supplementary material for: In Search of Epigenetic Marks in Testes and Sperm Cells of Differentially Fed Boars
Source: PLoS One. 2013 Nov 4;8(11):e78691. doi: 10.1371/journal.pone.0078691 (PMC3817071; doi:10.1371/journal.pone.0078691)
Supplement: Table S3 — Enrichment analysis report of differentially expressed genes in boar sperm cells. Differentially expressed genes in boar sperm cells between the two diet groups were analyzed using the GeneGO Metacore pathway analysis software. (XLS) [file pone.0078691.s003.xls]

## Sheet: Pathway Maps
Enrichment analysis report
Enrichment by Pathway Maps					(1) genes_genelist
#	Maps	Total	pValue	Min FDR	p-value	FDR	In Data	Genes from Active Data
1	Bacterial infections in CF airways	58	0.00186149	0.914464	0.00186149	0.914464	3	Cathepsin B, MUC1, NIK(MAP3K14)
2	Glycolysis and gluconeogenesis p.3 / Human version	24	0.00458476	0.914464	0.00458476	0.914464	2	ENO, ENO3
3	Glycolysis and gluconeogenesis p.3	24	0.00458476	0.914464	0.00458476	0.914464	2	ENO, ENO3
4	Cell cycle_Initiation of mitosis	25	0.00497015	0.914464	0.00497015	0.914464	2	Histone H1, USF1
5	LRRK2 in neurons in Parkinson's disease	33	0.00856284	0.775126	0.00856284	0.775126	2	AP-2 alpha subunits, AP2A2
6	Apoptosis and survival_APRIL and BAFF signaling	39	0.0118268	0.714059	0.0118268	0.714059	2	Cyclophilin B, NIK(MAP3K14)
7	Transcription_Androgen Receptor nuclear signaling	45	0.015551	0.662114	0.015551	0.662114	2	Dsh, NCOA2 (GRIP1/TIF2)
8	Glycolysis and gluconeogenesis (short map)	66	0.0318713	0.608127	0.0318713	0.608127	2	ENO, ENO3
9	Immune response _Sialic-acid receptors (Siglecs) signaling	12	0.0499345	0.608127	0.0499345	0.608127	1	MUC1
10	Delta508-CFTR traffic / ER-to-Golgi in CF	13	0.0539845	0.608127	0.0539845	0.608127	1	Sec24

## Sheet: Process Networks
Enrichment analysis report
Enrichment by Process Networks					(1) genes_genelist
#	Networks	Total	pValue	Min FDR	p-value	FDR	In Data	Genes from Active Data
1	Translation_Translation initiation	171	0.0310382	0.0944904	0.0310382	0.0944904	4	RPS11, RPS4, RPS8, RPL15
2	Proteolysis_Proteolysis in cell cycle and apoptosis	125	0.0564989	0.0944904	0.0564989	0.0944904	3	Cathepsin B, ANAPC13, NIK(MAP3K14)
3	Signal transduction_Androgen receptor nuclear signaling	126	0.0576001	0.0944904	0.0576001	0.0944904	3	Zimp7, Calreticulin, NCOA2 (GRIP1/TIF2)
4	Development_Regulation of angiogenesis	223	0.0696818	0.0944904	0.0696818	0.0944904	4	Angiopoietin 1, Cathepsin B, Angiogenin, Angiomotin (AMOT)
5	Development_Blood vessel morphogenesis	228	0.0743072	0.0944904	0.0743072	0.0944904	4	Angiopoietin 1, L1CAM, Lactoferrin, Angiogenin
6	Translation_Elongation-Termination	233	0.0790872	0.0944904	0.0790872	0.0944904	4	RPS11, RPS4, RPS8, RPL15
7	Translation_Elongation-Termination_test	233	0.0790872	0.0944904	0.0790872	0.0944904	4	RPS11, RPS4, RPS8, RPL15
8	Protein folding_Response to unfolded proteins	69	0.0837034	0.0944904	0.0837034	0.0944904	2	Calreticulin, DNAJB6 (Hdj-1)
9	Reproduction_Male sex differentiation	246	0.0922237	0.0944904	0.0922237	0.0944904	4	TESK2, Olfactory receptor, Histone H1, RKIP
10	Apoptosis_Apoptotic nucleus	159	0.0993838	0.0944904	0.0993838	0.0944904	3	Histone H1, Galectin-12, Deoxyribonuclease I

## Sheet: Diseases (by Biomarkers)
Enrichment analysis report
Enrichment by Diseases (by Biomarkers)					(1) genes_genelist
#	Diseases	Total	pValue	Min FDR	p-value	FDR	In Data	Genes from Active Data
1	Solitary Fibrous Tumors	8	9.92612e-06	2.39953	9.92612e-06	2.39953	3	MUC1, Keratin 19, ENO
2	Solitary Fibrous Tumor, Pleural	8	9.92612e-06	2.39953	9.92612e-06	2.39953	3	MUC1, Keratin 19, ENO
3	Kartagener Syndrome	15	7.83509e-05	1.81183	7.83509e-05	1.81183	3	Dynein, axonemal, intermediate chains, DNAI2, Dynein, axonemal, heavy chains
4	Dextrocardia	15	7.83509e-05	1.81183	7.83509e-05	1.81183	3	Dynein, axonemal, intermediate chains, DNAI2, Dynein, axonemal, heavy chains
5	Respiratory System Abnormalities	16	9.60346e-05	1.81183	9.60346e-05	1.81183	3	Dynein, axonemal, intermediate chains, DNAI2, Dynein, axonemal, heavy chains
6	Situs Inversus	17	0.000116133	1.80848	0.000116133	1.80848	3	Dynein, axonemal, intermediate chains, DNAI2, Dynein, axonemal, heavy chains
7	Ciliary Motility Disorders	18	0.000138786	1.79804	0.000138786	1.79804	3	Dynein, axonemal, intermediate chains, DNAI2, Dynein, axonemal, heavy chains
8	Carcinoma, Ductal	1372	0.000202482	1.70039	0.000202482	1.70039	19	LYRIC, ACE1, Angiopoietin 1, Cathepsin B, Bcl-G, MUC1, L1CAM (CTF1), Keratin 19, L1CAM, Lactoferrin, TIMP1, NeuroD2, Angiomotin (AMOT), ID4, RKIP, ENO, NCOA2 (GRIP1/TIF2), OTU domain-containing protein 4, OTUD4
9	Pleural Neoplasms	21	0.000223426	1.70039	0.000223426	1.70039	3	MUC1, Keratin 19, ENO
10	Neoplasms, Ductal, Lobular, and Medullary	1410	0.000288383	1.63532	0.000288383	1.63532	19	LYRIC, ACE1, Angiopoietin 1, Cathepsin B, Bcl-G, MUC1, L1CAM (CTF1), Keratin 19, L1CAM, Lactoferrin, TIMP1, NeuroD2, Angiomotin (AMOT), ID4, RKIP, ENO, NCOA2 (GRIP1/TIF2), OTU domain-containing protein 4, OTUD4

## Sheet: Metabolic Networks
Enrichment analysis report
Enrichment by Metabolic Networks					(1) genes_genelist
#	Networks	Total	pValue	Min FDR	p-value	FDR	In Data	Genes from Active Data
1	Sphingomyelin pathway	102	0.0175157	0.616178	0.0175157	0.616178	2	Calreticulin, NCOA2 (GRIP1/TIF2)
2	L-glutamate pathways and transport	131	0.0280207	0.616178	0.0280207	0.616178	2	SLC7A9, NAD synthetase 1
3	Carbohydrate metabolism_Glycolisys, Glucogenesis and glucose transport	138	0.0308623	0.616178	0.0308623	0.616178	2	ENO, ENO3
4	N-acetyl-D-galactosamine pathway	40	0.0786144	0.616178	0.0786144	0.616178	1	Calreticulin
5	1-alkyl-2-lyso-glycerophosphocholine pathway	50	0.0973618	0.616178	0.0973618	0.616178	1	NUDEL
6	Vitamin, mediator and cofactor metabolism_Nitric oxide biosynthesis and transport	51	0.0992171	0.616178	0.0992171	0.616178	1	SLC7A9
7	Aminoacid metabolism_Lysine metabolism and transport	61	0.11758	0.616178	0.11758	0.616178	1	SLC7A9
8	Aminoacid metabolism_Asparagine, Aspartic acid, Arginine metabolism and transport	76	0.144481	0.616178	0.144481	0.616178	1	SLC7A9
9	(S)-citrulline pathway	77	0.146247	0.616178	0.146247	0.616178	1	SLC7A9
10	(L)-lysine pathways and transport	81	0.153279	0.616178	0.153279	0.616178	1	SLC7A9

## Sheet: GO Processes
Enrichment analysis report
Enrichment by GO Processes					(1) genes_genelist
#	Processes	Total	pValue	Min FDR	p-value	FDR	In Data	Genes from Active Data
1	viral transcription	91	7.8574e-07	3.18329	7.8574e-07	3.18329	7	RPS11, RPS4, RPS8, RPS4X, USF1, RPL15, QM
2	viral genome expression	91	7.8574e-07	3.18329	7.8574e-07	3.18329	7	RPS11, RPS4, RPS8, RPS4X, USF1, RPL15, QM
3	viral infectious cycle	173	5.91459e-06	2.55779	5.91459e-06	2.55779	8	RPS11, N-myristoyltransferase, RPS4, RPS8, RPS4X, USF1, RPL15, QM
4	cellular protein localization	974	7.90759e-06	2.55779	7.90759e-06	2.55779	18	AP-2 alpha subunits, Angiopoietin 1, RPS11, RPS4, Sec24, RPS8, RPS4X, AP2A2, Angiomotin (AMOT), DVL-1, Sec24A, ID4, Olfactory receptor, Calreticulin, RPL15, QM, Dsh, C7orf20
5	cellular macromolecule localization	979	8.47841e-06	2.55779	8.47841e-06	2.55779	18	AP-2 alpha subunits, Angiopoietin 1, RPS11, RPS4, Sec24, RPS8, RPS4X, AP2A2, Angiomotin (AMOT), DVL-1, Sec24A, ID4, Olfactory receptor, Calreticulin, RPL15, QM, Dsh, C7orf20
6	nuclear-transcribed mRNA catabolic process, nonsense-mediated decay	133	9.95195e-06	2.55779	9.95195e-06	2.55779	7	RPS11, RPS4, RPS8, RPS4X, PARN, RPL15, QM
7	cellular component organization at cellular level	3575	1.59724e-05	2.43602	1.59724e-05	2.43602	39	LYRIC, AP-2 alpha subunits, Angiopoietin 1, TIPIN, RPS11, TESK2, Keratin 19, Formin-like 1, L1CAM, NUDEL, RPS4, TIMP1, Histone H1.2, Sec24, Dynein, axonemal, intermediate chains, RPS8, DNAI2, Tropomyosin, RPS4X, Angiogenin, FBF1, PRDM5, AP2A2, Angiomotin (AMOT), SRrp35, DVL-1, Sec24A, ANAPC13, Dynein, axonemal, heavy chains, Histone H1, Calreticulin, KIF18B, RPL15, DNAJB6 (Hdj-1), QM, Dsh, NCOA2 …
8	translational termination	97	1.75634e-05	2.43602	1.75634e-05	2.43602	6	RPS11, RPS4, RPS8, RPS4X, RPL15, QM
9	translational elongation	161	3.42839e-05	2.35129	3.42839e-05	2.35129	7	RPS11, RPS4, RPS8, SLA/LP, RPS4X, RPL15, QM
10	cellular component organization or biogenesis at cellular level	3702	3.60186e-05	2.35129	3.60186e-05	2.35129	39	LYRIC, AP-2 alpha subunits, Angiopoietin 1, TIPIN, RPS11, TESK2, Keratin 19, Formin-like 1, L1CAM, NUDEL, RPS4, TIMP1, Histone H1.2, Sec24, Dynein, axonemal, intermediate chains, RPS8, DNAI2, Tropomyosin, RPS4X, Angiogenin, FBF1, PRDM5, AP2A2, Angiomotin (AMOT), SRrp35, DVL-1, Sec24A, ANAPC13, Dynein, axonemal, heavy chains, Histone H1, Calreticulin, KIF18B, RPL15, DNAJB6 (Hdj-1), QM, Dsh, NCOA2 …

## Sheet: Info
General
Date	04-SEP-12 07.01.31.000 AM
Server	portal.genego.com
Version	6.11.41105
Name	University of Lausanne - Vidhya Jagannathan
Login	lausanne21
Workflow Settings
Type	Enrichment analysis
Signals	both
Active Data
Name	Type	Size		Threshold	0
genes_genelist	General	97		P-value	1
