# Supplementary material for: In Search of Epigenetic Marks in Testes and Sperm Cells of Differentially Fed Boars
Source: PLoS One. 2013 Nov 4;8(11):e78691. doi: 10.1371/journal.pone.0078691 (PMC3817071; doi:10.1371/journal.pone.0078691)
Supplement: Table S4 — DESeq analysis of differentially expressed genes in boar sperm cells. Differentially expressed genes in boar sperm cells between 2 boars fed a control diet (9598/9600) and 2 boars fed an experimental diet (9597/9599) analyzed using the DESeq Bioconductor package. (XLSX) [file pone.0078691.s004.xlsx]

## Sheet: Illumina_noPCRduplicates
p010	DESeq samples (9598|9600) vs (9597|9599)
PCR duplicates were removed
	id	start	stop	baseMean	9598|9600	9597|9599	foldChange	log2FoldChange	pval	padj		for IGV
5741	chr12.r0505	19393519	19393802	9.52914	19.0583	0	0	#NAME?	4.25072e-06	0.137215	1	chr12:19393519-19393802
10679	chrWGS_U.r2291	209741114	209741267	9.01977	0	18.0395	Inf	Inf	9.29115e-06	0.137215	2	chrWGS_U:209741114-209741267
49741	chr17.r0473	54129960	54130227	44.0631	17.4001	70.7261	4.06469	2.02314	1.01296e-05	0.137215	3	chr17:54129960-54130227
34138	chr12.r0471	18712361	18712615	16.6464	3.67444	29.6184	8.06064	3.0109	1.96573e-05	0.170201	4	chr12:18712361-18712615
10680	chrWGS_U.r2290	209738478	209738711	8.26927	0	16.5385	Inf	Inf	2.19845e-05	0.170201	5	chrWGS_U:209738478-209738711
21871	chrX.g1084	131832986	131846840	30.855	9.12681	52.5831	5.76139	2.52642	2.51294e-05	0.170201	6	chrX:131832986-131846840
39876	chr6.r1094	56399680	56400251	408.047	214.247	601.848	2.80913	1.49012	0.000107477	0.602215	7	chr6:56399680-56400251
12440	chr12.g0293	20004456	20016428	16.8695	5.14422	28.5948	5.55862	2.47473	0.000118552	0.602215	8	chr12:20004456-20016428
11220	chr12.g0429	24135146	24137367	15.1382	27.2607	3.01578	0.110627	-3.17622	0.000296212	1	9	chr12:24135146-24137367
18883	chr1.g1999	294505225	294510867	38.9192	17.6606	60.1777	3.40746	1.7687	0.00030292	1	10	chr1:294505225-294510867
46748	chr7.g1500	130678873	130701105	30.6187	13.6071	47.6304	3.50041	1.80752	0.000328665	1	11	chr7:130678873-130701105
5612	chr6.r0607	41899267	41899649	16.9045	5.76051	28.0485	4.8691	2.28366	0.000447788	1	12	chr6:41899267-41899649
1713	chr13.g0240	31888615	31918712	25.63	11.6396	39.6204	3.40393	1.7672	0.00048031	1	13	chr13:31888615-31918712
10053	chr6.g0095	9594980	9597687	34.9764	10.1698	59.7831	5.87847	2.55544	0.000547745	1	14	chr6:9594980-9597687
782	chr3.r0007	413790	414065	40.3472	17.992	62.7024	3.48501	1.80116	0.00108355	1	15	chr3:413790-414065
15035	chr5.r0741	61673422	61673902	45.2841	22.4013	68.167	3.04299	1.60549	0.00136734	1	16	chr5:61673422-61673902
28268	chr9.r0036	599172	599329	14.0911	3.62677	24.5553	6.77058	2.75928	0.00157823	1	17	chr9:599172-599329
31677	chr4.g0795	99619070	99623248	11.8006	3.55584	20.0455	5.63733	2.49501	0.00169862	1	18	chr4:99619070-99623248
32798	chr12.r0621	24133905	24134108	6.54611	12.5873	0.504927	0.040114	-4.63975	0.00189674	1	19	chr12:24133905-24134108
34410	chr6.r0659	43427937	43428359	33.6131	15.5978	51.6284	3.30998	1.72682	0.00271468	1	20	chr6:43427937-43428359
43487	chr17.r0607	67400560	67400779	5.67036	0.308142	11.0326	35.8036	5.16203	0.00281288	1	21	chr17:67400560-67400779
49561	chr12.r0308	6959998	6960268	7.04141	0	14.0828	Inf	Inf	0.00308469	1	22	chr12:6959998-6960268
7123	chr17.r0475	54132543	54132736	6.99823	1.46978	12.5267	8.52284	3.09134	0.00311609	1	23	chr17:54132543-54132736
49155	chr13.g0893	129070715	129072563	5.89752	0.734889	11.0601	15.0501	3.9117	0.0032671	1	24	chr13:129070715-129072563
50239	chr8.r0035	389263	389640	10.4135	2.2756	18.5514	8.1523	3.02721	0.00328036	1	25	chr8:389263-389640
5437	chrX.g0390	46261435	46263158	15.4661	6.37679	24.5553	3.85074	1.94513	0.00349339	1	26	chrX:46261435-46263158
21921	chr3.g0493	37964794	38015707	26.9544	11.3071	42.6018	3.76771	1.91369	0.00356017	1	27	chr3:37964794-38015707
15974	chr14.r0167	16484309	16484716	6.11897	0.734889	11.5031	15.6528	3.96835	0.00425165	1	28	chr14:16484309-16484716
14613	chr15.g0903	150661126	150661873	5.37536	0.734889	10.0158	13.629	3.76861	0.00475395	1	29	chr15:150661126-150661873
40365	chrWGS_U.g0471	53964819	54015567	8.64178	2.20467	15.0789	6.83953	2.7739	0.00484566	1	30	chrWGS_U:53964819-54015567
46790	chr2.r0070	864449	865051	11.6993	3.31863	20.0799	6.05066	2.59709	0.00486296	1	31	chr2:864449-865051
21227	chr5.r1139	95641520	95641666	5.44378	10.3826	0.504927	0.0486318	-4.36195	0.00487052	1	32	chr5:95641520-95641666
41972	chr14.g0505	54424287	54426301	14.562	5.5233	23.6006	4.27292	2.09522	0.00488877	1	33	chr14:54424287-54426301
33364	chr4.g0669	93773576	93774970	5.16199	0.308142	10.0158	32.504	5.02254	0.00504379	1	34	chr4:93773576-93774970
35967	chr14.g0015	1380839	1423125	13.6298	5.21515	22.0445	4.22701	2.07964	0.00542798	1	35	chr14:1380839-1423125
2814	chrX.r0243	62531541	62531649	7.41166	1.77792	13.0454	7.33745	2.87528	0.00547397	1	36	chrX:62531541-62531649
15942	chrX.r0350	122118715	122119317	37.6402	55.2074	20.073	0.363593	-1.4596	0.00550242	1	37	chrX:122118715-122119317
42198	chr2.r1763	118557188	118557339	14.7565	6.92214	22.5908	3.26355	1.70644	0.00560799	1	38	chr2:118557188-118557339
39924	chr9.r0146	3310241	3310539	7.88948	1.23257	14.5464	11.8017	3.56092	0.0057064	1	39	chr9:3310241-3310539
35122	chr3.r0610	29430401	29430558	48.2294	69.4063	27.0524	0.389769	-1.35931	0.00599183	1	40	chr3:29430401-29430558
2532	chr13.r0251	31887175	31887382	3.76628	0	7.53255	Inf	Inf	0.00636563	1	41	chr13:31887175-31887382
31927	chr3.r1914	142217417	142217876	25.882	13.1327	38.6313	2.94162	1.55661	0.00662644	1	42	chr3:142217417-142217876
6236	chr14.g0308	37910485	37917956	8.55192	1.54071	15.5631	10.1013	3.33647	0.00663078	1	43	chr14:37910485-37917956
43294	chr1.r1762	274440065	274440349	10.0506	3.55584	16.5454	4.65303	2.21817	0.00684702	1	44	chr1:274440065-274440349
14885	chr12.r0494	19181998	19182209	5.88234	10.7617	1.00296	0.0931973	-3.42357	0.0070905	1	45	chr12:19181998-19182209
24489	chr3.r0475	21748311	21748459	22.1554	9.221	35.0899	3.80543	1.92806	0.00725551	1	46	chr3:21748311-21748459
1145	chr17.g0519	54080760	54093195	9.36977	3.67444	15.0651	4.09997	2.03561	0.0072809	1	47	chr17:54080760-54093195
35361	chrX.g0792	98506937	98571980	25.5899	14.1048	37.0751	2.62856	1.39427	0.00736639	1	48	chrX:98506937-98571980
5742	chr12.r0508	19436600	19436845	7.0272	12.5396	1.51478	0.120799	-3.04931	0.00739847	1	49	chr12:19436600-19436845
7124	chr17.r0474	54130576	54130772	14.8842	5.14422	24.6243	4.78678	2.25906	0.00746485	1	50	chr17:54130576-54130772
25886	chr2.r2268	163061213	163061369	41.5478	20.8362	62.2595	2.98804	1.5792	0.00769929	1	51	chr2:163061213-163061369
49213	chr12.r0403	16066109	16066238	27.1182	12.6582	41.5781	3.28467	1.71575	0.00803873	1	52	chr12:16066109-16066238
8364	chr1.r0419	61096598	61096978	16.856	26.1932	7.51877	0.28705	-1.80062	0.00865151	1	53	chr1:61096598-61096978
33204	chr3.g0556	40155033	40164713	93.1519	55.469	130.835	2.3587	1.23799	0.00893922	1	54	chr3:40155033-40164713
6689	chr2.r2246	162935292	162935434	22.4412	34.3479	10.5345	0.306701	-1.70509	0.00896638	1	55	chr2:162935292-162935434
34466	chr13.g0343	36957124	36969418	4.65706	0.308142	9.00598	29.2267	4.86922	0.0090879	1	56	chr13:36957124-36969418
40651	chr17.r0383	44895038	44895682	13.1254	4.6698	21.5809	4.62138	2.20832	0.00941643	1	57	chr17:44895038-44895682
15739	chr7.r1246	103015061	103015881	26.8959	7.53843	46.2534	6.13568	2.61722	0.00953948	1	58	chr7:103015061-103015881
33962	chr12.g0383	22421862	22442246	23.3293	9.12681	37.5318	4.11226	2.03993	0.00990919	1	59	chr12:22421862-22442246
21071	chr6.g0618	49202155	49204607	17.2428	7.9175	26.5682	3.35562	1.74658	0.0100771	1	60	chr6:49202155-49204607
22673	chr7.g0194	22046529	22052116	8.02632	1.54071	14.5119	9.419	3.23557	0.0101329	1	61	chr7:22046529-22052116
44479	chr18.r0618	54409843	54409942	207.527	115.679	299.376	2.58799	1.37183	0.0114194	1	62	chr18:54409843-54409942
25882	chr2.r2264	163038883	163038988	3.31863	6.63726	0	0	#NAME?	0.0116516	1	63	chr2:163038883-163038988
12950	chrX.g0998	122119317	122150798	52.7857	74.4796	31.0918	0.417454	-1.26031	0.0120507	1	64	chrX:122119317-122150798
24514	chr12.r0484	19164399	19164621	5.52599	1.04303	10.0089	9.59602	3.26244	0.0121939	1	65	chr12:19164399-19164621
16171	chr2.r2257	162998133	162998282	34.9947	19.3432	50.6461	2.6183	1.38863	0.0123682	1	66	chr2:162998133-162998282
25752	chr8.g0095	7688171	7719212	24.1676	12.7059	35.6293	2.80415	1.48756	0.0124338	1	67	chr8:7688171-7719212
14889	chr12.r0498	19293105	19293298	3.2648	0	6.52959	Inf	Inf	0.0126915	1	68	chr12:19293105-19293298
934	chr7.g0284	24781257	24784871	18.0232	9.50588	26.5406	2.79202	1.48131	0.01312	1	69	chr7:24781257-24784871
34397	chr9.g0289	10194315	10225607	10.985	17.9443	4.02563	0.22434	-2.15624	0.0131911	1	70	chr9:10194315-10225607
34332	chrWGS_U.g0334	33251760	33346694	43.6426	26.6921	60.5931	2.27008	1.18274	0.0132991	1	71	chrWGS_U:33251760-33346694
31387	chr6.r0655	43426523	43426811	36.0055	19.4141	52.5969	2.70921	1.43787	0.0136932	1	72	chr6:43426523-43426811
44749	chr18.g0568	54520609	54582006	62.1043	37.5247	86.6839	2.31005	1.20792	0.0138589	1	73	chr18:54520609-54582006
1550	chr6.r2017	145149477	145149682	4.64209	0.734889	8.5493	11.6335	3.54021	0.0139047	1	74	chr6:145149477-145149682
1498	chr8.r0604	87478492	87478992	18.2542	7.44308	29.0652	3.905	1.96532	0.0147123	1	75	chr8:87478492-87478992
35117	chr3.r0618	30384376	30384556	3.43723	6.87447	0	0	#NAME?	0.0149049	1	76	chr3:30384376-30384556
25378	chr2.r0941	55145532	55145794	32.0653	17.5652	46.5654	2.65099	1.40653	0.0150675	1	77	chr2:55145532-55145794
16177	chr2.r2259	163009454	163009584	9.62673	15.7397	3.51381	0.223246	-2.16329	0.0151971	1	78	chr2:163009454-163009584
40417	chr10.r0627	61243823	61244138	13.4519	4.85934	22.0445	4.53652	2.18159	0.0154555	1	79	chr10:61243823-61244138
13028	chr6.g0570	48115987	48204118	5.28386	1.04303	9.52469	9.13175	3.19089	0.0158769	1	80	chr6:48115987-48204118
15738	chr7.r1247	103018340	103018546	9.9166	4.29073	15.5425	3.62234	1.85692	0.0158874	1	81	chr7:103018340-103018546
42714	chr17.g0661	66175492	66278017	48.8964	29.5363	68.2565	2.31094	1.20848	0.0168354	1	82	chr17:66175492-66278017
518	chr8.r0107	1200512	1200916	55.9329	26.7862	85.0795	3.17624	1.66732	0.0172633	1	83	chr8:1200512-1200916
3083	chr14.r1456	120766086	120766556	14.9476	6.32912	23.5662	3.72345	1.89664	0.0175456	1	84	chr14:120766086-120766556
37916	chr6.g1620	153367140	153370492	13.6193	5.71283	21.5258	3.76797	1.91379	0.0177279	1	85	chr6:153367140-153370492
48801	chr14.r1130	82713062	82713215	15.7588	24.5106	7.00695	0.285874	-1.80655	0.0177706	1	86	chr14:82713062-82713215
32807	chr3.g0077	5112380	5147624	3.01578	0	6.03155	Inf	Inf	0.017997	1	87	chr3:5112380-5147624
3534	chr12.r1192	55505996	55506212	3.01233	0	6.02466	Inf	Inf	0.0180225	1	88	chr12:55505996-55506212
29392	chr3.r0146	5141349	5141577	3.00889	0	6.01777	Inf	Inf	0.0180481	1	89	chr3:5141349-5141577
41223	chr6.r2161	152594377	152594714	24.0318	12.4687	35.5948	2.85473	1.51336	0.0181183	1	90	chr6:152594377-152594714
48677	chr8.r0754	109050788	109050993	12.5413	19.556	5.52663	0.282606	-1.82314	0.0184136	1	91	chr8:109050788-109050993
42937	chr7.r0746	60845564	60845775	63.8472	40.4643	87.2301	2.15573	1.10818	0.0186828	1	92	chr7:60845564-60845775
14139	chr13.r0583	48353202	48353418	8.42941	1.84885	15.01	8.11854	3.02122	0.018837	1	93	chr13:48353202-48353418
50153	chrX.r0317	105331899	105332031	46.1647	12.3268	80.0027	6.49012	2.69825	0.0189226	1	94	chrX:105331899-105332031
47323	chr6.g1094	75790389	75797117	6.98445	1.46978	12.4991	8.50409	3.08816	0.0189245	1	95	chr6:75790389-75797117
22195	chr16.g0045	6980201	6992212	18.8213	10.5489	27.0938	2.56839	1.36087	0.0189466	1	96	chr16:6980201-6992212
29507	chr4.r0025	290625	291606	151.037	99.4414	202.633	2.03771	1.02695	0.0190436	1	97	chr4:290625-291606
11508	chr6.r1127	56623732	56624465	21.1893	10.8094	31.5692	2.92054	1.54623	0.0195297	1	98	chr6:56623732-56624465
11167	chr3.r0335	11826284	11826530	5.65389	10.3117	0.996071	0.0965961	-3.37189	0.0196309	1	99	chr3:11826284-11826530
4594	chr17.r0226	38161542	38161894	135.775	93.2088	178.341	1.91335	0.936101	0.0197168	1	100	chr17:38161542-38161894
13398	chr12.g0749	48004493	48022155	4.65362	0.308142	8.99909	29.2044	4.86811	0.0197734	1	101	chr12:48004493-48022155
23879	chr1.r0370	53312658	53312796	2.73781	5.47562	0	0	#NAME?	0.0201872	1	102	chr1:53312658-53312796
31116	chr6.r0752	45187285	45187451	4.2787	8.05936	0.498035	0.0617959	-4.01635	0.0204504	1	103	chr6:45187285-45187451
32999	chr14.g1037	123382934	123396916	4.11994	0.734889	7.50499	10.2124	3.35225	0.020885	1	104	chr14:123382934-123396916
29784	chr8.r0778	117408183	117408440	14.1823	22.3537	6.01088	0.268899	-1.89486	0.0210008	1	105	chr8:117408183-117408440
28053	chr1.r0049	770330	770759	21.1518	10.264	32.0397	3.12155	1.64226	0.021224	1	106	chr1:770330-770759
31672	chr2.r0004	61488	61896	38.647	21.5711	55.723	2.58322	1.36917	0.0213378	1	107	chr2:61488-61896
5169	chr2.g1007	66047847	66051672	34.7159	19.699	49.7328	2.52464	1.33608	0.0215533	1	108	chr2:66047847-66051672
1677	chr14.g0085	9302047	9582659	7.36614	1.65931	13.073	7.87853	2.97793	0.0219099	1	109	chr14:9302047-9582659
9375	chr2.r1518	80964862	80965058	12.0673	19.106	5.02859	0.263195	-1.9258	0.0227206	1	110	chr2:80964862-80965058
34148	chr13.g1381	211954822	211955383	38.3381	20.0536	56.6226	2.82356	1.49751	0.0227974	1	111	chr13:211954822-211955383
27072	chr7.r0542	42176420	42176556	6.11714	2.20467	10.0296	4.54927	2.18563	0.022837	1	112	chr7:42176420-42176556
42373	chr3.r1612	117376393	117376705	35.333	19.0583	51.6078	2.70789	1.43717	0.0229273	1	113	chr3:117376393-117376705
27460	chr18.r0065	1392720	1392860	6.81056	11.6152	2.00592	0.172698	-2.53368	0.0232425	1	114	chr18:1392720-1392860
28981	chr8.r1009	147280794	147281032	7.03025	1.54071	12.5198	8.12599	3.02254	0.0234712	1	115	chr8:147280794-147281032
35832	chr12.r1072	54193799	54194053	13.5515	6.56633	20.5366	3.12756	1.64504	0.0235846	1	116	chr12:54193799-54194053
13566	chr7.r0507	37398445	37398609	9.85729	4.17212	15.5425	3.72531	1.89736	0.0240144	1	117	chr7:37398445-37398609
32701	chr9.g1247	131717863	131735499	10.7228	4.90701	16.5385	3.37039	1.75291	0.024028	1	118	chr9:131717863-131735499
15753	chr18.r0641	54575931	54576090	9.64048	3.74538	15.5356	4.14793	2.05239	0.0243003	1	119	chr18:54575931-54576090
3635	chr18.r0526	45756599	45756880	8.95115	14.3885	3.51381	0.24421	-2.0338	0.0243218	1	120	chr18:45756599-45756880
37688	chr8.r0646	94082466	94082660	3.87579	7.25354	0.498035	0.068661	-3.86437	0.0245186	1	121	chr8:94082466-94082660
38127	chr4.r0863	102542978	102543157	4.14847	7.79889	0.498035	0.0638597	-3.96895	0.0247755	1	122	chr4:102542978-102543157
7552	chr14.g0968	118227526	118237444	2.75298	0	5.50595	Inf	Inf	0.0257534	1	123	chr14:118227526-118237444
19433	chr6.r0173	6771045	6771458	21.6911	12.2559	31.1263	2.5397	1.34466	0.0264336	1	124	chr6:6771045-6771458
17291	chr5.r0871	68228504	68228834	14.3864	6.75586	22.0169	3.25894	1.7044	0.0264563	1	125	chr5:68228504-68228834
27484	chr3.g1260	124062984	124083989	7.63473	3.2477	12.0218	3.70163	1.88816	0.026628	1	126	chr3:124062984-124083989
49036	chr6.r1519	76844736	76844948	4.77204	1.04303	8.50106	8.15034	3.02686	0.0270912	1	127	chr6:76844736-76844948
19697	chr1.r0262	20166701	20166865	3.93509	7.37215	0.498035	0.0675563	-3.88777	0.0273871	1	128	chr1:20166701-20166865
26247	chr13.r0778	77163554	77164374	45.0962	26.549	63.6433	2.3972	1.26135	0.02762	1	129	chr13:77163554-77164374
19837	chr2.r0995	55576120	55576393	12.6761	5.28609	20.0661	3.79603	1.92449	0.0276579	1	130	chr2:55576120-55576393
43801	chr4.g0951	106672977	106725799	7.21832	2.3942	12.0424	5.02983	2.33051	0.0276855	1	131	chr4:106672977-106725799
931	chr7.g0283	24749302	24752966	9.15921	4.29073	14.0277	3.2693	1.70898	0.0280662	1	132	chr7:24749302-24752966
22457	chr7.r0131	15910441	15910741	3.87092	0.734889	7.00695	9.53471	3.25319	0.0281625	1	133	chr7:15910441-15910741
31929	chr3.r1912	142216704	142216853	4.57934	0.616284	8.54241	13.8612	3.79298	0.028164	1	134	chr3:142216704-142216853
34492	chr12.r0530	19955924	19955966	4.5759	0.616284	8.53551	13.85	3.79181	0.028184	1	135	chr12:19955924-19955966
51358	chr12.r0234	5467678	5468375	59.3733	97.6845	21.0622	0.215615	-2.21347	0.0285295	1	136	chr12:5467678-5468375
5909	chr9.r1303	145024474	145024632	10.76	17.4943	4.02563	0.230111	-2.1196	0.0286209	1	137	chr9:145024474-145024632
8978	chr16.g0086	18183847	18394547	2.64304	5.28609	0	0	#NAME?	0.0286246	1	138	chr16:18183847-18394547
27397	chr6.g0022	768728	778925	48366.5	34069.2	62663.7	1.83931	0.879164	0.0287562	1	139	chr6:768728-778925
13359	chr4.r0233	13608794	13608943	15.4519	7.37215	23.5317	3.19197	1.67445	0.0288801	1	140	chr4:13608794-13608943
18132	chr3.g0467	33861265	33864462	10.9245	3.81631	18.0326	4.72515	2.24036	0.0289443	1	141	chr3:33861265-33864462
42371	chr3.r1610	117375777	117376056	46.104	26.0746	66.1335	2.53632	1.34273	0.0294411	1	142	chr3:117375777-117376056
42372	chr3.r1611	117376105	117376294	30.9391	17.7548	44.1234	2.48516	1.31334	0.0296612	1	143	chr3:117376105-117376294
11921	chr7.r0619	48564812	48565303	35.2472	19.7932	50.7013	2.56155	1.35702	0.0298652	1	144	chr7:48564812-48565303
16845	chr1.g0690	111993976	112000322	5.66509	1.77792	9.55226	5.37272	2.42565	0.0299988	1	145	chr1:111993976-112000322
15971	chr14.r0168	16545866	16546084	3.01922	0	6.03845	Inf	Inf	0.0300608	1	146	chr14:16545866-16546084
29601	chr14.g0278	34980007	35049790	4.86314	8.72332	1.00296	0.114975	-3.12061	0.0303913	1	147	chr14:34980007-35049790
16997	chrWGS_U.r1739	150189311	150189474	3.72172	6.9454	0.498035	0.0717072	-3.80174	0.030443	1	148	chrWGS_U:150189311-150189474
50642	chr1.r1276	199386085	199386336	4.11649	0.734889	7.4981	10.203	3.35093	0.0307091	1	149	chr1:199386085-199386336
8852	chr7.r0037	3206203	3206550	68.1205	43.498	92.743	2.13212	1.09229	0.0311112	1	150	chr7:3206203-3206550
9306	chr6.g1672	156466319	156605752	119.198	86.0971	152.299	1.76892	0.822866	0.031184	1	151	chr6:156466319-156605752
16176	chr2.r2258	163003831	163003968	16.843	24.6525	9.03355	0.366435	-1.44837	0.03135	1	152	chr2:163003831-163003968
33062	chr9.g0013	954532	1198067	75.3085	99.0368	51.5802	0.520818	-0.941148	0.0314677	1	153	chr9:954532-1198067
9316	chr12.r1171	55176880	55177305	22.2259	9.90821	34.5436	3.48636	1.80172	0.0315546	1	154	chr12:55176880-55177305
38319	chr9.r0778	73554272	73554441	5.13237	9.26867	0.996071	0.107466	-3.21804	0.0317018	1	155	chr9:73554272-73554441
23505	chr8.g0574	85116630	85146545	17.5998	25.6955	9.50402	0.36987	-1.43491	0.0319295	1	156	chr8:85116630-85146545
32882	chr1.r2192	294507226	294507550	7.60253	3.67444	11.5306	3.13806	1.64987	0.0322904	1	157	chr1:294507226-294507550
11188	chr12.r0850	42137700	42137955	35.4104	23.6816	47.1392	1.99054	0.993163	0.0324847	1	158	chr12:42137700-42137955
32969	chr13.r0998	102752928	102753168	5.30514	9.10239	1.50789	0.165658	-2.59372	0.0326176	1	159	chr13:102752928-102753168
43002	chr3.r0732	39142085	39142331	38.4112	22.6141	54.2082	2.39709	1.26129	0.0326254	1	160	chr3:39142085-39142331
31674	chr2.r0002	49389	49877	63.2531	35.6038	90.9024	2.55317	1.35229	0.0328696	1	161	chr2:49389-49877
40030	chr9.g1137	118445313	118464792	11.0937	5.6419	16.5454	2.9326	1.55218	0.0332726	1	162	chr9:118445313-118464792
16139	chrWGS_U.r0333	7417516	7417885	71.6677	48.6899	94.6455	1.94384	0.958912	0.0333803	1	163	chrWGS_U:7417516-7417885
35075	chr8.r0080	809131	809394	6.08315	1.65931	10.507	6.33212	2.66269	0.0335213	1	164	chr8:809131-809394
31456	chr4.g0007	165948	168475	31.7174	20.8606	42.5742	2.04089	1.0292	0.0340795	1	165	chr4:165948-168475
42895	chr6.r1726	90483435	90483730	3.78102	7.06401	0.498035	0.0705032	-3.82617	0.0341199	1	166	chr6:90483435-90483730
44935	chr6.r2133	152188225	152188646	56.6699	34.1817	79.1582	2.31581	1.21152	0.0344208	1	167	chr6:152188225-152188646
47171	chr9.r0059	806095	806273	18.024	4.36166	31.6863	7.26474	2.86091	0.0344487	1	168	chr9:806095-806273
47270	chr16.r0043	19811619	19811789	6.29594	10.5722	2.01971	0.19104	-2.38805	0.0345496	1	169	chr16:19811619-19811789
26756	chr12.r1021	51303317	51303433	5.85394	10.1931	1.51478	0.148608	-2.75041	0.0346261	1	170	chr12:51303317-51303433
9341	chr12.r0223	5431490	5432045	106.476	71.9912	140.961	1.95803	0.969403	0.0347247	1	171	chr12:5431490-5432045
40715	chrWGS_U.r2255	206790387	206790509	4.52303	1.04303	8.00302	7.67285	2.93976	0.0353429	1	172	chrWGS_U:206790387-206790509
11873	chr5.r0912	69273709	69273863	4.0537	7.60936	0.498035	0.0654504	-3.93345	0.0353894	1	173	chr5:69273709-69273863
3968	chr11.r0633	82190542	82190780	120.016	84.3657	155.666	1.84513	0.883723	0.0354262	1	174	chr11:82190542-82190780
15443	chr4.r1224	132378436	132378819	7.99108	12.9664	3.01578	0.232584	-2.10417	0.035752	1	175	chr4:132378436-132378819
2424	chr2.g0096	4256055	4264197	39.6316	25.6014	53.6619	2.09606	1.06768	0.0359449	1	176	chr2:4256055-4264197
21771	chr3.r0069	2741343	2741638	4.38054	7.75122	1.00985	0.130283	-2.94028	0.036002	1	177	chr3:2741343-2741638
35772	chr6.g1169	81898066	81914892	16.0706	8.53378	23.6075	2.76636	1.46799	0.0361475	1	178	chr6:81898066-81914892
31961	chr12.g0922	56630593	56649108	4.43984	7.86983	1.00985	0.12832	-2.96219	0.0361538	1	179	chr12:56630593-56649108
28265	chr9.r0035	596262	596723	15.4305	7.25354	23.6075	3.25462	1.70249	0.0361676	1	180	chr9:596262-596723
13231	chrWGS_U.r1522	124373369	124373500	2.51085	0	5.0217	Inf	Inf	0.0366619	1	181	chrWGS_U:124373369-124373500
41905	chr6.r1024	53057517	53057623	2.50741	0	5.01481	Inf	Inf	0.036715	1	182	chr6:53057517-53057623
30700	chr12.r0328	9692876	9693114	16.7414	24.463	9.01977	0.368711	-1.43944	0.0367666	1	183	chr12:9692876-9693114
21505	chr1.r1071	171815604	171815724	4.3131	0.616284	8.00991	12.9971	3.70012	0.0368397	1	184	chr1:171815604-171815724
2994	chr11.r0174	5812206	5812443	5.64057	9.76635	1.51478	0.155102	-2.68871	0.0370741	1	185	chr11:5812206-5812443
36788	chrWGS_U.g1263	182708765	182821569	21.3764	30.2467	12.506	0.413467	-1.27416	0.0374331	1	186	chrWGS_U:182708765-182821569
2166	chr9.r1138	131816639	131816823	3.6219	0.734889	6.50892	8.85701	3.14682	0.0380071	1	187	chr9:131816639-131816823
9472	chr13.r0846	80767812	80768120	16.878	8.72332	25.0327	2.86963	1.52086	0.0381978	1	188	chr13:80767812-80768120
17091	chr12.r0983	49715461	49715698	19.9615	7.41982	32.5032	4.3806	2.13113	0.0384199	1	189	chr12:49715461-49715698
32365	chr1.g0603	97907673	97910725	126.192	92.4972	159.886	1.72855	0.789565	0.0385155	1	190	chr1:97907673-97910725
29701	chr15.r0567	111424556	111424746	4.22302	7.44308	1.00296	0.134751	-2.89163	0.0397654	1	191	chr15:111424556-111424746
37005	chr8.r0071	784745	785093	6.27121	2.51281	10.0296	3.9914	1.99689	0.0399163	1	192	chr8:784745-785093
31668	chr2.r0008	209226	209364	3.41197	0.308142	6.51581	21.1455	4.40228	0.0401899	1	193	chr2:209226-209364
48019	chr11.r0545	71982307	71982465	57.8342	32.0002	83.6681	2.61461	1.38659	0.0405215	1	194	chr11:71982307-71982465
51227	chr13.g0044	5879802	5991002	6.06129	2.08606	10.0365	4.81122	2.2664	0.0408401	1	195	chr13:5879802-5991002
24021	chr1.g2006	294581453	294589364	27.778	15.9769	39.5791	2.47728	1.30875	0.0409339	1	196	chr1:294581453-294589364
3497	chr13.g0832	115212480	115302995	15.3189	22.6141	8.0237	0.354809	-1.49489	0.0409351	1	197	chr13:115212480-115302995
34217	chr3.r0341	11910109	11910223	2.54827	5.09655	0	0	#NAME?	0.0418045	1	198	chr3:11910109-11910223
19343	chr7.r1616	133963206	133963355	2.54827	5.09655	0	0	#NAME?	0.0418045	1	199	chr7:133963206-133963355
39227	chr5.r0367	16031268	16031505	5.84791	1.65931	10.0365	6.04859	2.5966	0.0418423	1	200	chr5:16031268-16031505
14272	chrWGS_U.r2522	235570732	235571160	609.25	414.479	804.021	1.93984	0.955935	0.0422379	1	201	chrWGS_U:235570732-235571160
14489	chr7.r0055	4868506	4868683	7.59804	12.7059	2.49018	0.195986	-2.35118	0.0424853	1	202	chr7:4868506-4868683
23175	chr3.g0067	4621332	4672253	7.35861	2.70235	12.0149	4.44609	2.15254	0.0425978	1	203	chr3:4621332-4672253
34174	chr12.g0880	55164976	55174538	148.647	91.403	205.892	2.25257	1.17157	0.0426226	1	204	chr12:55164976-55174538
39599	chr10.r0200	20464412	20465252	92.6516	57.3876	127.916	2.22897	1.15638	0.0429623	1	205	chr10:20464412-20465252
11846	chr14.r0899	56080230	56080582	7.60949	13.2268	1.99214	0.150613	-2.73108	0.0431618	1	206	chr14:56080230-56080582
2709	chr6.r0662	43668582	43669397	18.7837	10.5012	27.0662	2.57743	1.36593	0.0431839	1	207	chr6:43668582-43669397
26786	chr16.g0454	70656902	70700691	7.15557	2.2756	12.0355	5.28896	2.40298	0.0432494	1	208	chr16:70656902-70700691
935	chr7.g0287	24831597	24835231	11.9033	6.25819	17.5484	2.80407	1.48752	0.0436746	1	209	chr7:24831597-24835231
33201	chr3.g0555	40149978	40153753	11.683	5.83144	17.5346	3.00691	1.58828	0.0438577	1	210	chr3:40149978-40153753
8258	chr15.r0006	5857893	5858126	120.756	90.1274	151.385	1.67968	0.748187	0.0447532	1	211	chr15:5857893-5858126
6085	chr6.r0132	2672638	2672874	10.0913	4.59887	15.5838	3.38862	1.7607	0.045162	1	212	chr6:2672638-2672874
35318	chr15.g0887	149495318	149591971	11.0447	5.5233	16.5661	2.99931	1.58463	0.0451643	1	213	chr15:149495318-149591971
8238	chr7.r0648	53196240	53196935	116.137	66.0447	166.23	2.51693	1.33167	0.045356	1	214	chr7:53196240-53196935
37357	chr14.r1744	152704250	152704454	4.28779	1.04303	7.53255	7.22179	2.85236	0.0459807	1	215	chr14:152704250-152704454
501	chr14.r0305	32707703	32707968	4.2809	1.04303	7.51877	7.20858	2.84971	0.0460398	1	216	chr14:32707703-32707968
12214	chr14.r1663	143802505	143802759	7.41026	11.8047	3.01578	0.255472	-1.96876	0.0460732	1	217	chr14:143802505-143802759
30182	chr6.r0289	15410280	15410503	8.39417	13.2745	3.51381	0.264704	-1.91755	0.0461455	1	218	chr6:15410280-15410503
29928	chr12.r1250	56353504	56353634	3.41702	6.32912	0.504927	0.0797784	-3.64786	0.046994	1	219	chr12:56353504-56353634
36977	chr18.r0016	259642	259790	12.6883	20.3618	5.01481	0.246285	-2.0216	0.047334	1	220	chr18:259642-259790
16738	chr12.g0818	52034064	52138960	13.3917	20.2676	6.51581	0.321489	-1.63716	0.0473373	1	221	chr12:52034064-52138960
40422	chr10.r0622	61080147	61080295	46.9021	62.2005	31.6036	0.508093	-0.976835	0.0474929	1	222	chr10:61080147-61080295
10465	chr1.r0331	39789276	39789427	2.3349	4.6698	0	0	#NAME?	0.04785	1	223	chr1:39789276-39789427
25350	chr2.r0611	21374659	21374788	2.3349	4.6698	0	0	#NAME?	0.04785	1	224	chr2:21374659-21374788
43192	chrWGS_U.r1388	108605447	108605594	2.3349	4.6698	0	0	#NAME?	0.04785	1	225	chrWGS_U:108605447-108605594
19071	chr4.r0431	40477158	40477352	4.07442	0.616284	7.53255	12.2225	3.61147	0.0479009	1	226	chr4:40477158-40477352
8240	chr7.r0644	53172289	53172596	20.1036	8.70006	31.5072	3.62149	1.85658	0.0480177	1	227	chr7:53172289-53172596
21072	chr6.g0617	49177395	49193374	15.096	8.65239	21.5396	2.48944	1.31582	0.0482007	1	228	chr6:49177395-49193374
30224	chr4.g0818	100530267	100553109	9.29651	4.05352	14.5395	3.58688	1.84273	0.0483718	1	229	chr4:100530267-100553109
28140	chr3.g0581	40650369	40660828	209.517	155.884	263.15	1.68812	0.755416	0.0488495	1	230	chr3:40650369-40660828
4177	chr2.r1977	142487577	142487718	4.34507	7.68029	1.00985	0.131486	-2.92701	0.0488595	1	231	chr2:142487577-142487718
2261	chr10.r0661	66721322	66721501	5.14638	1.77792	8.51484	4.78922	2.25979	0.048879	1	232	chr10:66721322-66721501
48591	chr13.g0603	77279361	77344359	8.85433	4.17212	13.5365	3.24452	1.69801	0.0490791	1	233	chr13:77279361-77344359
1096	chr8.g0016	496063	505836	50.4324	32.2619	68.603	2.12644	1.08844	0.0492463	1	234	chr8:496063-505836
29421	chr2.g0199	6895248	6898297	92.7813	65.283	120.28	1.84243	0.881612	0.0493344	1	235	chr2:6895248-6898297
12098	chr2.g0784	56960227	57012400	52.7102	38.284	67.1364	1.75364	0.810354	0.049567	1	236	chr2:56960227-57012400
3300	chr17.g0006	401246	458979	28.1722	19.7467	36.5978	1.85337	0.890148	0.0495682	1	237	chr17:401246-458979
4127	chr8.r0156	3817261	3817506	8.44137	3.31863	13.5641	4.08726	2.03113	0.0500137	1		chr8:3817261-3817506
2898	chr16.r0226	43369253	43369442	16.8398	24.1548	9.52469	0.394318	-1.34257	0.0501351	1		chr16:43369253-43369442
3439	chrX.g0367	45250813	45262479	7.12636	3.2477	11.005	3.38856	1.76067	0.0507478	1		chrX:45250813-45262479
3032	chr2.g1169	74169122	74177479	104.326	74.125	134.528	1.81488	0.859873	0.050784	1		chr2:74169122-74177479
9739	chrX.r0412	131924802	131925141	35.1758	21.1443	49.2072	2.3272	1.2186	0.0508429	1		chrX:131924802-131925141
41756	chr6.r1489	76123546	76123697	194.303	58.7179	329.889	5.6182	2.49011	0.0509053	1		chr6:76123546-76123697
13331	chr1.r2031	286388132	286388873	31.9702	20.8129	43.1274	2.07214	1.05112	0.0509886	1		chr1:286388132-286388873
33195	chr6.r0074	777231	778802	344604	238436	450771	1.89053	0.918794	0.0510911	1		chr6:777231-778802
47962	chrX.g0142	20660329	20663277	7.77548	3.01049	12.5405	4.16559	2.05852	0.0510941	1		chrX:20660329-20663277
31753	chr15.g0769	140430305	140444129	5.79504	2.08606	9.50402	4.55596	2.18776	0.051167	1		chr15:140430305-140444129
26806	chr6.g1505	140746708	140748442	3.37978	0.734889	6.02466	8.19806	3.03528	0.0512356	1		chr6:140746708-140748442
44011	chr2.r1143	60474363	60474598	3.37633	0.734889	6.01777	8.18868	3.03363	0.0512799	1		chr2:60474363-60474598
34722	chr7.r0995	82523923	82524271	3.37633	0.734889	6.01777	8.18868	3.03363	0.0512799	1		chr7:82523923-82524271
10321	chr13.r0534	38506393	38506534	121.524	33.6619	209.387	6.22029	2.63698	0.0516171	1		chr13:38506393-38506534
51030	chr2.g0338	12781199	12784086	6.45059	2.3942	10.507	4.38851	2.13373	0.05196	1		chr2:12781199-12784086
11328	chr13.r1165	131116736	131116859	9.72186	14.9338	4.50988	0.301991	-1.72742	0.0520218	1		chr13:131116736-131116859
37155	chr3.r1260	75046537	75046773	3.20365	5.90237	0.504927	0.0855464	-3.54715	0.0522976	1		chr3:75046537-75046773
35298	chrX.r0223	61023990	61024109	3.20365	5.90237	0.504927	0.0855464	-3.54715	0.0522976	1		chrX:61023990-61024109
29662	chr5.g0947	83053316	83073197	11.2259	6.37679	16.075	2.52085	1.33391	0.0523025	1		chr5:83053316-83073197
28009	chr1.r1715	267041714	267041879	2.25839	0	4.51677	Inf	Inf	0.0525963	1		chr1:267041714-267041879
41078	chr6.g0926	62191952	62393532	29.3905	40.2503	18.5307	0.460386	-1.11908	0.0526073	1		chr6:62191952-62393532
46113	chr11.r0352	19216179	19216362	2.25494	0	4.50988	Inf	Inf	0.052673	1		chr11:19216179-19216362
36337	chr4.r0209	8230145	8230328	2.25494	0	4.50988	Inf	Inf	0.052673	1		chr4:8230145-8230328
16510	chr12.g0524	28350980	28362454	2.2515	0	4.50299	Inf	Inf	0.05275	1		chr12:28350980-28362454
9976	chr15.g0101	27675538	27676128	2.2515	0	4.50299	Inf	Inf	0.05275	1		chr15:27675538-27676128
44995	chr5.g1128	109742568	109750732	6.24411	1.96746	10.5208	5.34739	2.41884	0.0529092	1		chr5:109742568-109750732
41934	chr5.r0159	5363795	5364400	93.3054	67.4168	119.194	1.76802	0.822132	0.0533463	1		chr5:5363795-5364400
23063	chr2.r1668	92767727	92767896	6.52626	11.0466	2.00592	0.181588	-2.46126	0.053498	1		chr2:92767727-92767896
3759	chrWGS_U.r1535	125712214	125712271	3.16985	0.308142	6.03155	19.574	4.29086	0.0541129	1		chrWGS_U:125712214-125712271
7082	chr5.r0646	41517202	41517384	16.2031	22.8746	9.53158	0.416689	-1.26296	0.0541491	1		chr5:41517202-41517384
20655	chr12.g0840	54123106	54156906	7.44666	2.3942	12.4991	5.22058	2.38421	0.054672	1		chr12:54123106-54156906
15270	chr6.r1193	57856771	57857589	14.4237	7.79889	21.0484	2.6989	1.43237	0.0547681	1		chr6:57856771-57857589
5198	chr13.g0855	124014611	124015436	14.1999	7.37215	21.0277	2.85232	1.51214	0.0547706	1		chr13:124014611-124015436
32237	chr12.r0218	5424603	5424694	10.5274	2.93956	18.1153	6.16261	2.62354	0.0549353	1		chr12:5424603-5424694
28385	chr3.g1155	112744181	112921646	16.4833	9.43495	23.5317	2.4941	1.31852	0.0553599	1		chr3:112744181-112921646
12014	chr3.r0623	30584541	30584698	2.12153	4.24306	0	0	#NAME?	0.0554793	1		chr3:30584541-30584698
6346	chr3.r0644	32998612	32998722	2.12153	4.24306	0	0	#NAME?	0.0554793	1		chr3:32998612-32998722
9412	chr1.r0995	152099749	152099800	7.52886	12.0419	3.01578	0.250439	-1.99747	0.0555372	1		chr1:152099749-152099800
26000	chr15.g0706	129612511	129643871	9.74185	3.98259	15.5011	3.89222	1.96059	0.0556928	1		chr15:129612511-129643871
22940	chr1.r2028	286384701	286385323	16.9728	8.91286	25.0327	2.80861	1.48985	0.0557243	1		chr1:286384701-286385323
47946	chr6.r0146	4589285	4589495	148.659	110.015	187.304	1.70253	0.767684	0.0562238	1		chr6:4589285-4589495
387	chr9.g1262	133270772	133453880	9.7915	15.0524	4.53056	0.300985	-1.73224	0.0566125	1		chr9:133270772-133453880
42754	chrX.g0601	66324351	66402339	5.60165	9.69542	1.50789	0.155526	-2.68477	0.0566586	1		chrX:66324351-66402339
31127	chr6.r1802	97126516	97126764	5.82684	9.64775	2.00592	0.207916	-2.26592	0.0568043	1		chr6:97126516-97126764
24583	chrX.r0056	12392006	12392375	9.23854	5.45236	13.0247	2.38882	1.2563	0.0571258	1		chrX:12392006-12392375
30364	chr1.r0972	146048808	146049142	17.026	24.0362	10.0158	0.416698	-1.26293	0.0577036	1		chr1:146048808-146049142
17551	chr2.g0021	303626	335232	12.4789	6.44772	18.51	2.87078	1.52144	0.0577837	1		chr2:303626-335232
37570	chr7.g0863	62148524	62182420	4.2487	1.46978	7.02763	4.78142	2.25744	0.0577928	1		chr7:62148524-62182420
38998	chr4.g0609	87446466	87457300	4.24526	1.46978	7.02073	4.77673	2.25602	0.0578266	1		chr4:87446466-87457300
29874	chrWGS_U.g0747	103472699	103558330	12.5906	18.6792	6.50202	0.348089	-1.52247	0.0579481	1		chrWGS_U:103472699-103558330
21716	chr3.g0306	17868338	17878744	16.7578	9.45821	24.0573	2.54354	1.34684	0.058464	1		chr3:17868338-17878744
17499	chr4.r0185	3902259	3902402	42.0926	16.6885	67.4966	4.0445	2.01596	0.0584723	1		chr4:3902259-3902402
37121	chr14.r0996	66888332	66888557	6.32469	10.1454	2.50396	0.246807	-2.01855	0.0586933	1		chr14:66888332-66888557
43663	chr6.g1029	71537431	71548302	8.39883	3.74538	13.0523	3.48491	1.80112	0.059089	1		chr6:71537431-71548302
46965	chr2.g1701	149887208	149949686	8.38505	3.74538	13.0247	3.47755	1.79807	0.059124	1		chr2:149887208-149949686
39146	chr3.r0744	39255030	39255491	4.73686	0.924426	8.5493	9.24822	3.20918	0.0593186	1		chr3:39255030-39255491
37627	chr10.g0269	28947436	29011439	18.7146	26.3828	11.0464	0.418696	-1.25602	0.0594488	1		chr10:28947436-29011439
454	chr6.g0744	53176860	53190103	21.2156	12.8954	29.5357	2.2904	1.1956	0.0594645	1		chr6:53176860-53190103
41746	chr12.r1153	55074547	55074819	10.7824	4.97794	16.5868	3.33205	1.73641	0.0595726	1		chr12:55074547-55074819
45454	chr6.g0552	47244714	47270534	10.7582	4.97794	16.5385	3.32236	1.73221	0.0595967	1		chr6:47244714-47270534
17785	chr8.r0011	323267	323829	27.6049	17.1385	38.0712	2.22139	1.15146	0.0596514	1		chr8:323267-323829
10792	chr6.g0253	26967416	26971895	4.02844	1.04303	7.01384	6.72448	2.74942	0.0600651	1		chr6:26967416-26971895
30808	chr1.r2241	294860137	294860288	10.7534	3.01049	18.4962	6.14393	2.61916	0.0601001	1		chr1:294860137-294860288
7637	chr6.g0653	49958212	49966722	4.02499	1.04303	7.00695	6.71788	2.74801	0.0601025	1		chr6:49958212-49966722
3280	chr12.g0022	877591	977167	139.07	105.796	172.344	1.62902	0.704005	0.0601065	1		chr12:877591-977167
47302	chr15.r0952	149520320	149520554	44.6829	24.249	65.1167	2.68533	1.4251	0.0603716	1		chr15:149520320-149520554
829	chr9.g0806	63729286	63749771	5.10384	2.20467	8.00302	3.63004	1.85998	0.060637	1		chr9:63729286-63749771
29933	chr9.g0649	52089324	52121981	6.85548	3.67444	10.0365	2.73144	1.44966	0.0608144	1		chr9:52089324-52121981
49070	chr17.r0469	54097641	54097975	8.56686	3.55584	13.5779	3.81848	1.933	0.0609017	1		chr17:54097641-54097975
1739	chr2.r0851	54159058	54159243	6.60426	10.6908	2.51774	0.235506	-2.08616	0.0609857	1		chr2:54159058-54159243
49907	chr10.r0253	29129973	29130139	15.6789	8.29657	23.0612	2.77961	1.47488	0.0609909	1		chr10:29129973-29130139
18219	chr12.g0236	16125866	16223738	10.8278	16.6408	5.01481	0.301356	-1.73046	0.0612	1		chr12:16125866-16223738
28814	chr4.g0693	94914215	94922468	6.63866	3.2477	10.0296	3.08822	1.62678	0.0617929	1		chr4:94914215-94922468
23498	chrWGS_U.r1134	80631776	80632016	36.5744	24.4397	48.7091	1.99303	0.994965	0.0619357	1		chrWGS_U:80631776-80632016
49808	chr14.g0402	47154375	47233837	47.138	32.12	62.1561	1.93512	0.952423	0.0619523	1		chr14:47154375-47233837
15573	chr1.r0767	127402600	127402707	2.18083	4.36166	0	0	#NAME?	0.062125	1		chr1:127402600-127402707
10752	chr11.g0113	10699510	10827263	2.18083	4.36166	0	0	#NAME?	0.062125	1		chr11:10699510-10827263
27917	chr18.r0435	29937818	29937961	2.18083	4.36166	0	0	#NAME?	0.062125	1		chr18:29937818-29937961
6348	chr3.r0646	33018337	33018533	2.18083	4.36166	0	0	#NAME?	0.062125	1		chr3:33018337-33018533
34794	chrWGS_U.r2376	216536690	216536828	2.18083	4.36166	0	0	#NAME?	0.062125	1		chrWGS_U:216536690-216536828
17475	chrWGS_U.r0568	12820934	12821102	4.89736	1.77792	8.0168	4.50909	2.17284	0.0622409	1		chrWGS_U:12820934-12821102
2046	chr12.g0162	8290556	8292079	4.89047	1.77792	8.00302	4.50134	2.17035	0.0622965	1		chr12:8290556-8292079
43216	chr17.g0358	40399743	40400960	2.24805	0	4.4961	Inf	Inf	0.062389	1		chr17:40399743-40400960
49074	chr17.r0467	54096731	54096882	2.24805	0	4.4961	Inf	Inf	0.062389	1		chr17:54096731-54096882
4505	chr15.r0056	22194457	22194684	3.81851	0.616284	7.02073	11.392	3.50995	0.0624569	1		chr15:22194457-22194684
26429	chr2.r0453	11470171	11470455	3.81506	0.616284	7.01384	11.3809	3.50854	0.0624982	1		chr2:11470171-11470455
31628	chr1.r1219	192883175	192883350	3.81162	0.616284	7.00695	11.3697	3.50712	0.0625395	1		chr1:192883175-192883350
37721	chr2.r0905	54809124	54809367	103.997	77.6575	130.337	1.67835	0.747047	0.0625664	1		chr2:54809124-54809367
612	chr6.r1678	84982516	84982922	12.0268	6.02097	18.0326	2.99497	1.58254	0.0627095	1		chr6:84982516-84982922
31585	chr2.r2096	148263038	148263188	8.37395	12.7292	4.01874	0.315711	-1.66332	0.0627738	1		chr2:148263038-148263188
16718	chr7.g1407	121725071	121736847	39.1628	13.4175	64.9081	4.83756	2.27428	0.0628876	1		chr7:121725071-121736847
39940	chr13.r0678	71548728	71548895	14.5604	20.599	8.52173	0.413697	-1.27336	0.0633314	1		chr13:71548728-71548895
33289	chr1.r0495	80068571	80069121	74.253	51.7236	96.7824	1.87114	0.903921	0.0633347	1		chr1:80068571-80069121
22843	chr7.r0493	36486721	36487274	23.5846	14.0094	33.1598	2.36696	1.24304	0.0633723	1		chr7:36486721-36487274
19746	chr18.r0088	1883410	1883630	11.9539	17.399	6.50892	0.374098	-1.41851	0.0637419	1		chr18:1883410-1883630
42590	chr5.g0269	19367215	19377959	10.0804	5.6419	14.5188	2.57339	1.36367	0.0638953	1		chr5:19367215-19377959
24248	chr7.g0822	58984534	59016156	6.20157	2.3942	10.0089	4.18049	2.06367	0.0639433	1		chr7:58984534-59016156
13059	chr7.g1479	129574292	129593753	4.68743	1.35117	8.0237	5.93832	2.57005	0.0640011	1		chr7:129574292-129593753
27609	chr13.r0395	35161393	35161546	6.87349	11.2361	2.51085	0.223462	-2.1619	0.0643813	1		chr13:35161393-35161546
28552	chr1.g1990	293699506	293786285	3.97763	6.9454	1.00985	0.145399	-2.78191	0.0645596	1		chr1:293699506-293786285
26257	chr5.r0628	36144964	36145144	3.97763	6.9454	1.00985	0.145399	-2.78191	0.0645596	1		chr5:36144964-36145144
28630	chr13.r1194	138346877	138347029	5.40009	8.79425	2.00592	0.228095	-2.13229	0.0646279	1		chr13:138346877-138347029
32598	chr12.r1045	52937913	52938226	8.89163	2.77328	15.01	5.41236	2.43626	0.0646311	1		chr12:52937913-52938226
9714	chr5.r0890	68957625	68958015	6.44072	1.84885	11.0326	5.96726	2.57707	0.0648309	1		chr5:68957625-68958015
47111	chr2.g1641	147326607	147329379	29.6762	18.7978	40.5545	2.1574	1.1093	0.0648548	1		chr2:147326607-147329379
32898	chrWGS_U.r0518	11031631	11031850	3.04958	5.59423	0.504927	0.0902585	-3.46979	0.0649481	1		chrWGS_U:11031631-11031850
15241	chr3.r1711	123700901	123701026	3.04613	5.59423	0.498035	0.0890266	-3.48962	0.065061	1		chr3:123700901-123701026
6961	chr18.g0443	43572174	43618229	11.2898	6.06865	16.511	2.7207	1.44398	0.0651207	1		chr18:43572174-43618229
7983	chr13.g0978	139983056	139994972	12.0183	6.99307	17.0435	2.43719	1.28522	0.0652636	1		chr13:139983056-139994972
44600	chr6.r0610	41932291	41932546	5.33954	1.65931	9.01977	5.43584	2.4425	0.0653148	1		chr6:41932291-41932546
6726	chr11.g0042	3068997	3074340	11.5812	6.13958	17.0228	2.77263	1.47126	0.065559	1		chr11:3068997-3074340
12100	chr2.g0786	57034639	57044550	74.5451	47.4585	101.632	2.14149	1.09861	0.0659265	1		chr2:57034639-57044550
3325	chr1.g0991	156165026	156184085	4.46717	0.924426	8.00991	8.66474	3.11516	0.0660049	1		chr1:156165026-156184085
16174	chr2.r2252	162954227	162954382	23.9911	14.3175	33.6647	2.35129	1.23345	0.0662978	1		chr2:162954227-162954382
34467	chr13.g0344	36994679	37009226	9.42826	5.33376	13.5228	2.53531	1.34216	0.0663671	1		chr13:36994679-37009226
10390	chr15.r0541	108044190	108044313	12.2266	17.9443	6.50892	0.362728	-1.46304	0.0665466	1		chr15:108044190-108044313
43738	chr13.r0628	66662741	66662886	27.5176	37.0026	18.0326	0.487334	-1.03702	0.0666601	1		chr13:66662741-66662886
16550	chr6.r2088	149982365	149982680	9.41716	14.3175	4.51677	0.315471	-1.66442	0.0668485	1		chr6:149982365-149982680
21708	chr6.r0643	42987222	42987508	10.1266	0.616284	19.637	31.8636	4.99384	0.0670377	1		chr6:42987222-42987508
40007	chr11.r0429	33671924	33672055	4.2503	7.49075	1.00985	0.134813	-2.89096	0.0670793	1		chr11:33671924-33672055
30370	chr1.r0978	148115967	148116125	4.24686	7.49075	1.00296	0.133893	-2.90084	0.0671594	1		chr1:148115967-148116125
42032	chr6.r1165	57145269	57145823	66.2738	43.284	89.2636	2.06228	1.04424	0.0681578	1		chr6:57145269-57145823
25497	chr3.r0666	34047566	34047726	15.4402	8.29657	22.5839	2.72207	1.44471	0.0684936	1		chr3:34047566-34047726
11901	chr12.r1466	64177404	64178289	22.0153	12.9664	31.0643	2.39575	1.26048	0.0687261	1		chr12:64177404-64178289
21508	chr1.r1074	171867646	171867951	8.7796	5.02562	12.5336	2.49394	1.31843	0.0687554	1		chr1:171867646-171867951
10331	chr12.r0025	338943	339221	26.4805	15.8583	37.1027	2.33965	1.22629	0.0690061	1		chr12:338943-339221
43007	chr3.r0737	39159972	39160414	103.104	71.7773	134.431	1.8729	0.905271	0.0692921	1		chr3:39159972-39160414
22550	chr9.g1063	109496673	109497442	3.11698	0.734889	5.49906	7.48285	2.90359	0.0694502	1		chr9:109496673-109497442
35066	chr8.r0089	883347	883536	16.4782	8.91286	24.0435	2.69762	1.43169	0.0694913	1		chr8:883347-883536
19495	chr1.r0715	124784640	124785137	46.1832	30.1758	62.1905	2.06094	1.0433	0.0701986	1		chr1:124784640-124785137
6822	chr1.g0061	7744730	7801549	3.76081	6.51865	1.00296	0.15386	-2.70031	0.0705243	1		chr1:7744730-7801549
17919	chr2.g0725	54741346	54748242	28.7944	16.9722	40.6165	2.39312	1.25889	0.0707228	1		chr2:54741346-54748242
4027	chr17.r0055	13498613	13498741	2.24013	4.48027	0	0	#NAME?	0.0712807	1		chr17:13498613-13498741
38213	chrWGS_U.r0404	9601609	9601746	10.4673	15.9059	5.02859	0.316146	-1.66134	0.071476	1		chrWGS_U:9601609-9601746
17600	chr9.r0500	38683712	38683982	11.5154	17.0199	6.01088	0.353168	-1.50157	0.0715659	1		chr9:38683712-38683982
39822	chr15.r1006	150157070	150157281	36.9335	48.855	25.012	0.511964	-0.965885	0.0717205	1		chr15:150157070-150157281
21971	chr4.r0791	99176887	99177017	12.2045	6.87447	17.5346	2.55069	1.35088	0.0717976	1		chr4:99176887-99177017
10760	chr1.r1789	278118818	278118949	1.96746	3.93491	0	0	#NAME?	0.0718125	1		chr1:278118818-278118949
18782	chrX.r0032	6751560	6751733	1.96746	3.93491	0	0	#NAME?	0.0718125	1		chrX:6751560-6751733
31381	chr6.r0653	43422340	43422416	11.9843	6.44772	17.5208	2.71737	1.44221	0.0718926	1		chr6:43422340-43422416
41949	chrWGS_U.r1573	131623919	131624074	5.60188	2.20467	8.99909	4.08184	2.02922	0.0721541	1		chrWGS_U:131623919-131624074
26301	chr2.r1973	142460097	142460378	11.3648	5.16748	17.5622	3.39859	1.76494	0.0721772	1		chr2:142460097-142460378
4512	chr6.r0045	407763	408121	21.6041	13.085	30.1233	2.30213	1.20297	0.07218	1		chr6:407763-408121
31605	chr4.r0786	99092970	99093525	11.3489	6.68493	16.0129	2.39538	1.26025	0.0723139	1		chr4:99092970-99093525
11857	chr1.r1069	171309331	171309541	28.8379	20.5525	37.1234	1.80627	0.853016	0.0723199	1		chr1:171309331-171309541
28168	chr1.r0830	133421566	133421887	9.84678	4.6698	15.0238	3.21721	1.68581	0.0725487	1		chr1:133421566-133421887
34925	chr5.r1038	84908096	84908225	2.8362	5.16748	0.504927	0.0977123	-3.35532	0.0725885	1		chr5:84908096-84908225
14591	chr1.r1756	274343662	274343974	9.65408	4.24306	15.0651	3.55053	1.82804	0.0728207	1		chr1:274343662-274343974
42030	chr3.g0128	7041060	7104037	56.7692	73.911	39.6273	0.536149	-0.899293	0.0729046	1		chr3:7041060-7104037
49363	chr1.r0173	8444744	8444903	3.10888	5.71283	0.504927	0.0883846	-3.50006	0.0729858	1		chr1:8444744-8444903
40107	chr12.r1008	50190100	50190352	2.92083	0.308142	5.53352	17.9577	4.16653	0.0730022	1		chr12:50190100-50190352
43483	chr17.r0603	67355316	67355597	2.92083	0.308142	5.53352	17.9577	4.16653	0.0730022	1		chr17:67355316-67355597
3317	chr12.g0567	34431984	34446351	2.91394	0.308142	5.51974	17.913	4.16293	0.0731351	1		chr12:34431984-34446351
36776	chr14.r0815	54569521	54569708	2.91394	0.308142	5.51974	17.913	4.16293	0.0731351	1		chr14:54569521-54569708
16787	chr6.g1003	69159528	69398266	2.91394	0.308142	5.51974	17.913	4.16293	0.0731351	1		chr6:69159528-69398266
39071	chr12.r0072	1102946	1103081	28.8329	16.6408	41.025	2.46532	1.30178	0.073142	1		chr12:1102946-1103081
32440	chr13.g0391	41307355	41331206	2.91049	0.308142	5.51285	17.8906	4.16113	0.0732018	1		chr13:41307355-41331206
43145	chr14.r1199	89324765	89324956	2.91049	0.308142	5.51285	17.8906	4.16113	0.0732018	1		chr14:89324765-89324956
45143	chr15.r0963	149680725	149680957	2.9036	0.308142	5.49906	17.8459	4.15752	0.0733357	1		chr15:149680725-149680957
47509	chrWGS_U.r1591	133058892	133059263	16.4869	9.88496	23.0888	2.33575	1.22389	0.0734804	1		chrWGS_U:133058892-133059263
36978	chr18.r0017	268746	268917	16.773	25.5293	8.0168	0.314024	-1.67105	0.0735255	1		chr18:268746-268917
48742	chr3.g0263	16768584	16783095	7.26366	3.01049	11.5168	3.82557	1.93568	0.0738999	1		chr3:16768584-16783095
4809	chr15.r0628	113796442	113796567	5.72862	9.45821	1.99903	0.211354	-2.24227	0.0746797	1		chr15:113796442-113796567
46279	chr3.r0063	2395752	2395878	5.72862	9.45821	1.99903	0.211354	-2.24227	0.0746797	1		chr3:2395752-2395878
42899	chr14.g0236	31514995	31516924	180.345	137.963	222.726	1.6144	0.690995	0.0747979	1		chr14:31514995-31516924
50746	chr6.r1427	71592889	71593153	41.0702	29.0386	53.1019	1.82867	0.870791	0.074936	1		chr6:71592889-71593153
7115	chr10.r0267	29228023	29228407	44.7124	27.8769	61.5478	2.20784	1.14263	0.0749821	1		chr10:29228023-29228407
34496	chr12.r0534	20012566	20012681	3.99624	1.46978	6.5227	4.43788	2.14987	0.0754625	1		chr12:20012566-20012681
1657	chr13.g1191	181699521	181700547	6.82837	3.12909	10.5277	3.36444	1.75037	0.0754778	1		chr13:181699521-181700547
15972	chr14.r0169	16580783	16580984	2.01282	0	4.02563	Inf	Inf	0.0754938	1		chr14:16580783-16580984
50066	chr6.r0191	9588562	9588701	3.9859	1.46978	6.50202	4.42381	2.14529	0.0755895	1		chr6:9588562-9588701
28539	chr2.r0488	15986735	15986879	2.00937	0	4.01874	Inf	Inf	0.0756042	1		chr2:15986735-15986879
45595	chr5.r0106	4389344	4389471	2.00937	0	4.01874	Inf	Inf	0.0756042	1		chr5:4389344-4389471
44374	chr14.g0345	43010246	43033530	13.0753	8.58146	17.5691	2.04733	1.03374	0.075609	1		chr14:43010246-43033530
38721	chr13.r0099	18536919	18537152	12.5552	18.6083	6.50202	0.349416	-1.51698	0.0756462	1		chr13:18536919-18537152
11649	chr10.r0651	65594750	65594823	2.00592	0	4.01185	Inf	Inf	0.075715	1		chr10:65594750-65594823
7808	chr5.r0847	68098473	68098560	2.00592	0	4.01185	Inf	Inf	0.075715	1		chr5:68098473-68098560
11993	chr7.r0728	60078698	60078782	2.00592	0	4.01185	Inf	Inf	0.075715	1		chr7:60078698-60078782
2427	chrWGS_U.g0184	11631689	11648642	2.00592	0	4.01185	Inf	Inf	0.075715	1		chrWGS_U:11631689-11648642
2717	chr1.g1228	199688091	199688867	11.136	5.71283	16.5592	2.8986	1.53536	0.0757617	1		chr1:199688091-199688867
34470	chr13.g0347	37074185	37083888	2.00248	0	4.00496	Inf	Inf	0.0758262	1		chr13:37074185-37083888
13505	chr13.r1463	200239374	200239493	2.00248	0	4.00496	Inf	Inf	0.0758262	1		chr13:200239374-200239493
25793	chr3.r1477	106955216	106955643	5.24946	8.48611	2.01282	0.237189	-2.07589	0.0758604	1		chr3:106955216-106955643
43361	chr2.r1405	72178436	72178515	1.99903	0	3.99807	Inf	Inf	0.0759378	1		chr2:72178436-72178515
8333	chr3.r0698	38138738	38138879	1.99903	0	3.99807	Inf	Inf	0.0759378	1		chr3:38138738-38138879
37354	chr2.r0067	790686	790778	254.193	165.08	343.306	2.07963	1.05633	0.0759387	1		chr2:790686-790778
3254	chr15.r0484	96217819	96218009	36.9243	23.113	50.7357	2.19512	1.1343	0.0760152	1		chr15:96217819-96218009
15016	chr2.r0269	6422073	6422235	6.39653	3.2477	9.54537	2.93912	1.55538	0.0760808	1		chr2:6422073-6422235
16074	chr7.g1350	116379410	116544664	18.5233	26.5258	10.5208	0.396624	-1.33416	0.0761575	1		chr7:116379410-116544664
3655	chr2.r1907	138658336	138658660	12.64	18.2525	7.02763	0.385023	-1.37698	0.0762072	1		chr2:138658336-138658660
43273	chr9.g0400	22568971	22580710	6.9665	1.35117	12.5818	9.31178	3.21906	0.0762804	1		chr9:22568971-22580710
8678	chr6.g0945	63620227	63629922	11.1086	5.21515	17.0021	3.26014	1.70493	0.076653	1		chr6:63620227-63629922
10704	chr18.g0432	41580086	41649345	7.99125	12.4687	3.51381	0.281811	-1.8272	0.0768705	1		chr18:41580086-41649345
31237	chr7.r0632	50173585	50173833	4.87206	2.20467	7.53944	3.41977	1.7739	0.0770921	1		chr7:50173585-50173833
44713	chrX.r0230	62394086	62394395	4.85827	2.20467	7.51188	3.40726	1.76861	0.077216	1		chrX:62394086-62394395
26001	chr15.g0707	129646452	129649659	6.17282	2.82095	9.52469	3.37641	1.75549	0.0773138	1		chr15:129646452-129649659
29985	chr13.g0784	104049811	104145013	12.3556	18.1815	6.52959	0.359133	-1.47741	0.0776752	1		chr13:104049811-104145013
5847	chr17.g0245	32254722	32345894	32.3419	44.7073	19.9765	0.44683	-1.1622	0.0777721	1		chr17:32254722-32345894
17939	chr6.r2276	156605762	156606163	37.8603	26.6444	49.0762	1.8419	0.881193	0.0778253	1		chr6:156605762-156606163
16372	chrWGS_U.r1306	98176089	98176389	35.1443	24.1316	46.1569	1.91272	0.935625	0.0779339	1		chrWGS_U:98176089-98176389
11039	chr3.r1849	133846237	133846375	7.01079	10.9989	3.02267	0.274815	-1.86347	0.0779906	1		chr3:133846237-133846375
14448	chr13.r1390	163792230	163792405	3.78631	1.04303	6.52959	6.26021	2.64621	0.0781634	1		chr13:163792230-163792405
10419	chr17.g0521	54143876	54157474	3.78286	1.04303	6.5227	6.2536	2.64469	0.07821	1		chr17:54143876-54157474
32389	chr1.r1631	253203295	253203665	11.9813	5.90237	18.0602	3.05982	1.61345	0.0782395	1		chr1:253203295-253203665
16386	chr9.g0602	47053716	47076205	20.7219	11.8047	29.6391	2.51078	1.32813	0.0782617	1		chr9:47053716-47076205
45562	chr14.r0405	36307377	36307533	3.77597	1.04303	6.50892	6.24039	2.64164	0.0783034	1		chr14:36307377-36307533
16260	chr2.r0092	1446037	1446178	12.4232	17.8257	7.02073	0.393854	-1.34427	0.0785064	1		chr2:1446037-1446178
21900	chr8.r0942	142822548	142822599	4.5279	7.56168	1.49411	0.197589	-2.33943	0.078555	1		chr8:142822548-142822599
31238	chr7.r0639	53059673	53060001	5.95945	2.3942	9.52469	3.97823	1.99213	0.0785605	1		chr7:53059673-53060001
5479	chrX.r0072	14229443	14229624	6.5213	10.0268	3.01578	0.300771	-1.73326	0.0788278	1		chrX:14229443-14229624
23615	chr3.g1217	118555661	118724769	25.4046	34.2293	16.5799	0.484377	-1.0458	0.0788838	1		chr3:118555661-118724769
43297	chr1.r1761	274439367	274439652	4.65524	1.77792	7.53255	4.23672	2.08295	0.079115	1		chr1:274439367-274439652
51347	chr6.g0531	46457499	46487638	5.29701	2.08606	8.50795	4.07847	2.02803	0.0797792	1		chr6:46457499-46487638
24206	chr7.g0078	7789424	7804384	9.68237	4.36166	15.0031	3.43976	1.78231	0.0800192	1		chr7:7789424-7804384
44648	chr14.r1681	145643158	145643461	8.33264	3.62677	13.0385	3.59507	1.84602	0.080468	1		chr14:145643158-145643461
48156	chr2.r0281	6906035	6906420	28.7398	18.3711	39.1086	2.12882	1.09005	0.0806928	1		chr2:6906035-6906420
32452	chr16.r0341	57044988	57045131	2.89551	5.28609	0.504927	0.09552	-3.38805	0.080719	1		chr16:57044988-57045131
684	chr9.r1249	142219271	142219414	2.89551	5.28609	0.504927	0.09552	-3.38805	0.080719	1		chr9:142219271-142219414
17380	chr16.r0222	43213456	43213620	2.89206	5.28609	0.498035	0.0942163	-3.40788	0.0808551	1		chr16:43213456-43213620
22788	chr13.r0885	85990673	85990788	2.02676	4.05352	0	0	#NAME?	0.0809221	1		chr13:85990673-85990788
16172	chr2.r2250	162952134	162952278	21.9668	12.3024	31.6312	2.57114	1.36241	0.0809544	1		chr2:162952134-162952278
21142	chrWGS_U.r2087	186106911	186107088	6.49837	2.93956	10.0572	3.42133	1.77456	0.0812018	1		chrWGS_U:186106911-186107088
47398	chr6.r1206	58087222	58087463	3.56949	0.616284	6.5227	10.5839	3.4038	0.0812479	1		chr6:58087222-58087463
6089	chr6.r0136	3937875	3938248	5.53615	1.54071	9.53158	6.18649	2.62912	0.0812617	1		chr6:3937875-3938248
37662	chr1.r0822	133393560	133393776	3.56605	0.616284	6.51581	10.5727	3.40228	0.0812996	1		chr1:133393560-133393776
8252	chr15.r0008	6019408	6019650	131.824	99.2996	164.348	1.65507	0.726894	0.0813535	1		chr15:6019408-6019650
29568	chr9.r0280	9045486	9045681	5.57014	2.08606	9.05422	4.34034	2.11781	0.0817439	1		chr9:9045486-9045681
44919	chr14.r0010	1306222	1306490	4.80402	8.10704	1.501	0.185147	-2.43325	0.0818119	1		chr14:1306222-1306490
21789	chrWGS_U.r1877	163830800	163831031	4.09279	7.18261	1.00296	0.139638	-2.84024	0.0820394	1		chrWGS_U:163830800-163831031
36524	chr14.r0590	49649062	49649302	6.78019	10.5722	2.98821	0.282649	-1.82292	0.082203	1		chr14:49649062-49649302
4603	chr17.r0228	38196713	38197238	11.7387	6.44772	17.0297	2.64119	1.40119	0.0824857	1		chr17:38196713-38197238
44964	chr10.r0541	51639546	51639656	8.30342	4.59887	12.008	2.61107	1.38464	0.0826411	1		chr10:51639546-51639656
23089	chr9.g1254	132587551	132628195	18.2304	25.4351	11.0257	0.433484	-1.20595	0.0835118	1		chr9:132587551-132628195
43565	chr12.r0468	18507955	18508593	66.5111	47.362	85.6602	1.80863	0.854896	0.0835251	1		chr12:18507955-18508593
41946	chrWGS_U.r1576	131637405	131637821	7.2535	2.51281	11.9942	4.77322	2.25496	0.0837139	1		chrWGS_U:131637405-131637821
1044	chr14.g0245	32674238	32683409	7.89735	3.74538	12.0493	3.21712	1.68577	0.0838383	1		chr14:32674238-32683409
50944	chr9.g0695	56497104	56500236	7.89735	3.74538	12.0493	3.21712	1.68577	0.0838383	1		chr9:56497104-56500236
30414	chr7.g0762	53046482	53060157	21.319	14.0571	28.581	2.03321	1.02376	0.0838916	1		chr7:53046482-53060157
40157	chr1.r1973	284553926	284554118	19.2017	12.8245	25.579	1.99454	0.996055	0.0838933	1		chr1:284553926-284554118
50739	chr10.g0536	59170939	59195616	9.82492	5.09655	14.5533	2.85552	1.51375	0.0841842	1		chr10:59170939-59195616
49275	chr15.r1070	150608860	150609055	1.75408	3.50817	0	0	#NAME?	0.0843472	1		chr15:150608860-150609055
25352	chr2.r0617	21960601	21960734	1.75408	3.50817	0	0	#NAME?	0.0843472	1		chr2:21960601-21960734
21610	chr13.g0567	73868258	73964808	4.31797	7.13494	1.501	0.210373	-2.24898	0.0844722	1		chr13:73868258-73964808
9273	chr15.r0994	150144297	150144476	31.8095	41.5538	22.0652	0.531002	-0.91321	0.0849032	1		chr15:150144297-150144476
38877	chrWGS_U.g0078	4277046	4287076	3.60674	6.21051	1.00296	0.161494	-2.63045	0.0853744	1		chrWGS_U:4277046-4287076
16563	chr13.r0745	76830071	76830648	14.0728	8.10704	20.0386	2.47175	1.30553	0.0856466	1		chr13:76830071-76830648
27607	chr13.r0397	35172429	35173044	14.3	8.53378	20.0661	2.35138	1.23351	0.0857559	1		chr13:35172429-35173044
19486	chr14.r0619	50801689	50802174	33.1945	44.3515	22.0376	0.496885	-1.00902	0.0859827	1		chr14:50801689-50802174
23174	chr3.g0064	4259757	4263214	102.022	78.8192	125.226	1.58877	0.66791	0.0860039	1		chr3:4259757-4263214
26418	chr7.g1437	124288569	124314914	6.5806	10.1454	3.01578	0.297255	-1.75023	0.086154	1		chr7:124288569-124314914
13922	chr6.g0061	3952506	3984348	27.7327	37.9514	17.5139	0.461483	-1.11565	0.0863568	1		chr6:3952506-3984348
2501	chr11.r0526	68807711	68807806	1.90815	3.81631	0	0	#NAME?	0.0865859	1		chr11:68807711-68807806
14549	chr8.r0686	101879607	101879770	1.90815	3.81631	0	0	#NAME?	0.0865859	1		chr8:101879607-101879770
33202	chr3.g0554	40090355	40139563	21.0717	13.085	29.0583	2.22074	1.15104	0.086726	1		chr3:40090355-40139563
25504	chr3.r0661	33864471	33865009	16.4172	9.76635	23.0681	2.362	1.24001	0.0869231	1		chr3:33864471-33865009
9713	chr5.r0891	68958114	68958361	17.4518	10.3826	24.5209	2.36172	1.23984	0.0869668	1		chr5:68958114-68958361
3460	chr13.r1020	108252883	108253081	31.086	41.6491	20.5228	0.492755	-1.02106	0.0876377	1		chr13:108252883-108253081
17087	chr8.r0400	56815983	56816226	6.07241	9.64775	2.49707	0.258824	-1.94996	0.0877569	1		chr8:56815983-56816226
25202	chr15.r0182	52252452	52252646	5.0292	8.05936	1.99903	0.248039	-2.01136	0.0878295	1		chr15:52252452-52252646
35638	chr3.r0223	7547145	7547340	35.7083	24.7479	46.6687	1.88577	0.915153	0.0878704	1		chr3:7547145-7547340
25617	chr14.r0957	63896812	63896992	5.57455	9.15007	1.99903	0.218472	-2.19448	0.0882475	1		chr14:63896812-63896992
8249	chrWGS_U.r2274	208453396	208453521	7.83718	12.1606	3.51381	0.288952	-1.7911	0.0883283	1		chrWGS_U:208453396-208453521
26439	chr12.g0821	52220170	52347250	20.9623	28.8723	13.0523	0.452069	-1.14538	0.0884069	1		chr12:52220170-52347250
10522	chr2.g0239	8309320	8345226	9.38619	5.21515	13.5572	2.59958	1.37828	0.0884487	1		chr2:8309320-8345226
25780	chr18.g0549	54000470	54000931	9.3724	5.21515	13.5297	2.5943	1.37534	0.0884733	1		chr18:54000470-54000931
33323	chr17.r0219	37625948	37626261	43.885	31.1956	56.5743	1.81354	0.858806	0.0884907	1		chr17:37625948-37626261
2480	chr5.r0907	69141755	69142099	7.03532	3.01049	11.0601	3.67387	1.8773	0.0886027	1		chr5:69141755-69142099
1257	chrX.g1060	131192289	131203856	8.90598	13.2745	4.53745	0.341816	-1.54871	0.0889565	1		chrX:131192289-131203856
43822	chr9.g0291	10329049	10367784	21.3875	28.706	14.069	0.490107	-1.02883	0.0891431	1		chr9:10329049-10367784
23181	chrWGS_U.r2124	190927204	190927354	21.3737	28.706	14.0415	0.489147	-1.03166	0.0892448	1		chrWGS_U:190927204-190927354
27368	chrWGS_U.r1189	85662869	85663097	5413.06	4425.71	6400.4	1.44619	0.532253	0.0892827	1		chrWGS_U:85662869-85663097
49394	chr13.r0643	70554978	70555114	2.68213	4.85934	0.504927	0.103909	-3.26661	0.0899324	1		chr13:70554978-70555114
4418	chrWGS_U.r1155	82410113	82410313	2.67869	4.85934	0.498035	0.10249	-3.28644	0.0900954	1		chrWGS_U:82410113-82410313
1776	chrX.g0546	61621311	61623264	7.24478	3.98259	10.507	2.63823	1.39957	0.0902761	1		chrX:61621311-61623264
27245	chr2.g0013	193653	200082	9.57544	5.6419	13.509	2.3944	1.25967	0.0904266	1		chr2:193653-200082
16042	chr15.g0868	148894135	148927293	23.3539	32.12	14.5877	0.454164	-1.13872	0.0904748	1		chr15:148894135-148927293
15082	chr4.g0968	108479451	108523033	8.32668	13.1327	3.5207	0.268088	-1.89922	0.0905951	1		chr4:108479451-108523033
23785	chrX.r0022	6124791	6125184	32.5667	42.0515	23.0819	0.548897	-0.865394	0.0908826	1		chrX:6124791-6125184
26794	chr4.r0891	103194973	103195439	21.8946	14.2466	29.5426	2.07366	1.05218	0.0911551	1		chr4:103194973-103195439
33432	chr15.g0698	129407188	129412808	145.552	111.697	179.406	1.60618	0.683635	0.0912181	1		chr15:129407188-129412808
47998	chr9.r1013	116175347	116175684	29.7336	20.3862	39.0811	1.91704	0.938877	0.0912481	1		chr9:116175347-116175684
49697	chr1.r1107	174799414	174799565	2.95136	5.40469	0.498035	0.0921487	-3.43989	0.0912604	1		chr1:174799414-174799565
40864	chr2.r0199	5486343	5486579	14.6435	20.7653	8.52173	0.410384	-1.28495	0.0913424	1		chr2:5486343-5486579
4526	chr3.r1597	117294073	117294258	4.44875	1.35117	7.54634	5.58503	2.48156	0.0913701	1		chr3:117294073-117294258
36832	chr5.g1125	109701643	109718688	6.57247	3.12909	10.0158	3.20088	1.67847	0.0916473	1		chr5:109701643-109718688
1638	chrX.g0950	117558318	117559653	6.56557	3.12909	10.0021	3.19647	1.67648	0.0916823	1		chrX:117558318-117559653
21278	chr14.g0451	51931814	51956676	16.8341	10.0745	23.5937	2.34193	1.2277	0.0917543	1		chr14:51931814-51956676
36241	chr15.g0370	81295781	81326001	7.13776	10.7617	3.51381	0.326511	-1.6148	0.0917554	1		chr15:81295781-81326001
38875	chrWGS_U.g0073	4083054	4096716	7.13087	10.7617	3.50003	0.32523	-1.62047	0.0918941	1		chrWGS_U:4083054-4096716
42513	chr2.g0649	45997251	46400471	29.1078	38.7096	19.5061	0.503908	-0.988768	0.09193	1		chr2:45997251-46400471
7258	chr12.r0293	6241972	6242163	16.6878	23.8234	9.55226	0.400961	-1.31847	0.0920319	1		chr12:6241972-6242163
45750	chr3.r0497	22244216	22244988	21.0803	14.0571	28.1036	1.99925	0.999459	0.0921516	1		chr3:22244216-22244988
14219	chr3.r1217	70805031	70805242	5.86937	9.221	2.51774	0.273044	-1.87279	0.0923317	1		chr3:70805031-70805242
18337	chr5.g0037	2919207	2926873	6.35055	3.67444	9.02666	2.4566	1.29667	0.0924074	1		chr5:2919207-2926873
2038	chr16.r0398	69984093	69984283	9.4597	13.8908	5.02859	0.362009	-1.4659	0.0925016	1		chr16:69984093-69984283
20835	chr5.r0181	6332674	6332990	6.35565	2.70235	10.0089	3.7038	1.88901	0.0927736	1		chr5:6332674-6332990
22260	chr6.g0569	48076237	48108419	9.79092	4.5512	15.0306	3.30257	1.72359	0.0928728	1		chr6:48076237-48108419
12385	chr1.r0543	86163382	86163495	1.81339	3.62677	0	0	#NAME?	0.0931841	1		chr1:86163382-86163495
16045	chr13.r0550	42055779	42055888	1.81339	3.62677	0	0	#NAME?	0.0931841	1		chr13:42055779-42055888
7853	chr13.r1408	174550887	174551030	1.81339	3.62677	0	0	#NAME?	0.0931841	1		chr13:174550887-174551030
33571	chr8.r0989	146387854	146388035	1.81339	3.62677	0	0	#NAME?	0.0931841	1		chr8:146387854-146388035
13460	chr9.r0450	24664308	24664423	1.81339	3.62677	0	0	#NAME?	0.0931841	1		chr9:24664308-24664423
15347	chr9.r0621	51849870	51849970	1.81339	3.62677	0	0	#NAME?	0.0931841	1		chr9:51849870-51849970
27911	chr9.r0396	13907720	13907955	26.1379	17.6839	34.5919	1.95613	0.968	0.0933396	1		chr9:13907720-13907955
31622	chr1.g1174	192424513	192442004	2.88174	0.734889	5.02859	6.84266	2.77456	0.0935142	1		chr1:192424513-192442004
50601	chr6.r0309	15880781	15880907	36.7395	46.9108	26.5682	0.566355	-0.820223	0.0935809	1		chr6:15880781-15880907
43455	chr14.r0765	53952803	53952858	2.87485	0.734889	5.01481	6.8239	2.7706	0.093666	1		chr14:53952803-53952858
16462	chr3.g1021	89564011	89567346	2.87485	0.734889	5.01481	6.8239	2.7706	0.093666	1		chr3:89564011-89567346
12740	chr4.r0602	79802290	79802456	2.08606	4.17212	0	0	#NAME?	0.0937216	1		chr4:79802290-79802456
45836	chrWGS_U.g0288	26311340	26394387	2.08606	4.17212	0	0	#NAME?	0.0937216	1		chrWGS_U:26311340-26394387
24024	chr1.g2003	294561255	294564946	67.4318	49.2585	85.6051	1.73787	0.797324	0.0937378	1		chr1:294561255-294564946
29825	chr3.g0207	10567137	10568162	2.8714	0.734889	5.00792	6.81452	2.76861	0.0937422	1		chr3:10567137-10568162
41714	chr6.r1480	75790240	75790389	2.8714	0.734889	5.00792	6.81452	2.76861	0.0937422	1		chr6:75790240-75790389
27972	chrWGS_U.r0062	754523	754723	2.8714	0.734889	5.00792	6.81452	2.76861	0.0937422	1		chrWGS_U:754523-754723
37755	chr9.r0027	357440	357750	20.1996	28.8479	11.5513	0.400421	-1.32041	0.0937581	1		chr9:357440-357750
51389	chr2.r1506	80149103	80149232	2.86796	0.734889	5.00103	6.80515	2.76663	0.0938186	1		chr2:80149103-80149232
26215	chr6.g0225	24446447	24484653	2.86796	0.734889	5.00103	6.80515	2.76663	0.0938186	1		chr6:24446447-24484653
34779	chr6.g1408	124150505	124154745	2.86796	0.734889	5.00103	6.80515	2.76663	0.0938186	1		chr6:124150505-124154745
49655	chr1.g1785	280293983	280321116	4.14864	7.30122	0.996071	0.136425	-2.87382	0.0940155	1		chr1:280293983-280321116
16686	chr2.g0182	6352863	6378907	160.6	123.858	197.342	1.5933	0.672015	0.0941488	1		chr2:6352863-6378907
3961	chrWGS_U.g1166	167449226	167607353	39.2802	50.9411	27.6194	0.542182	-0.88315	0.0943638	1		chrWGS_U:167449226-167607353
24662	chr5.r0759	63765729	63766062	6.92497	1.84885	12.0011	6.4911	2.69846	0.0943693	1		chr5:63765729-63766062
26168	chr3.g1053	96442688	96516835	13.6665	19.2955	8.03748	0.416547	-1.26345	0.0943888	1		chr3:96442688-96516835
45247	chr12.r0205	5163253	5163669	31.0203	20.3385	41.7022	2.0504	1.03591	0.0944388	1		chr12:5163253-5163669
23877	chr1.r0372	54232636	54232901	11.6927	6.87447	16.511	2.40178	1.2641	0.0945046	1		chr1:54232636-54232901
23049	chr14.r1285	100350184	100350729	30.3777	21.1211	39.6342	1.87652	0.908063	0.0945349	1		chr14:100350184-100350729
22778	chr1.g1879	286132114	286164880	11.0629	5.59423	16.5316	2.95513	1.56322	0.0946849	1		chr1:286132114-286164880
35754	chr16.r0358	64098432	64098574	3.66949	6.32912	1.00985	0.159557	-2.64786	0.0951594	1		chr16:64098432-64098574
42711	chr17.g0664	66781432	66850895	18.9337	26.2886	11.5789	0.440452	-1.18294	0.0952685	1		chr17:66781432-66850895
42414	chr3.r0564	25493158	25493286	2.06223	4.12445	0	0	#NAME?	0.0955155	1		chr3:25493158-25493286
30635	chr3.g0803	61177242	61198139	12.1147	6.21051	18.0189	2.90135	1.53672	0.0957746	1		chr3:61177242-61198139
13475	chr5.r1199	108347186	108347299	5.47473	2.93956	8.00991	2.72487	1.44619	0.0958655	1		chr5:108347186-108347299
4778	chr6.g1262	90422922	90424347	5.47473	2.93956	8.00991	2.72487	1.44619	0.0958655	1		chr6:90422922-90424347
4518	chr3.g0588	40728444	40767698	35.1883	23.2304	47.1461	2.0295	1.02112	0.0960505	1		chr3:40728444-40767698
40014	chr13.r1157	130924497	130924673	31.8011	15.5978	48.0043	3.07764	1.62182	0.0962522	1		chr13:130924497-130924673
14701	chr2.r1477	77310532	77310623	8.45856	12.421	4.4961	0.361975	-1.46604	0.0964396	1		chr2:77310532-77310623
34072	chr17.r0630	68725409	68725566	13.8134	8.10704	19.5199	2.40777	1.2677	0.0966301	1		chr17:68725409-68725566
2929	chr1.g1147	188281438	188502312	9.53992	1.96746	17.1124	8.69771	3.12064	0.0970621	1		chr1:188281438-188502312
22242	chrWGS_U.r1361	104954962	104955097	5.27859	2.51281	8.04437	3.20135	1.67868	0.0974464	1		chrWGS_U:104954962-104955097
30088	chr4.g0486	71091660	71137801	13.3786	19.2246	7.53255	0.391819	-1.35174	0.0975261	1		chr4:71091660-71137801
31578	chr6.g0914	61332264	61374227	3.38992	5.78376	0.996071	0.172218	-2.53769	0.0975268	1		chr6:61332264-61374227
14404	chrWGS_U.g1465	213184866	213277296	5.26825	2.51281	8.0237	3.19312	1.67497	0.0975324	1		chrWGS_U:213184866-213277296
25503	chr3.r0660	33863905	33864172	9.79272	5.5233	14.0621	2.54597	1.34822	0.0977112	1		chr3:33863905-33864172
45292	chr17.r0434	51092698	51093058	5.64566	8.79425	2.49707	0.283943	-1.81633	0.097843	1		chr17:51092698-51093058
22830	chr15.g0590	113791498	113829935	16.1831	23.3258	9.04044	0.387573	-1.36746	0.0978443	1		chr15:113791498-113829935
6702	chr1.r0529	82001258	82001402	3.65066	0.308142	6.99317	22.6946	4.50428	0.097879	1		chr1:82001258-82001402
42203	chr9.r0462	27572227	27572429	4.11305	0.734889	7.4912	10.1937	3.3496	0.0978912	1		chr9:27572227-27572429
35155	chr2.g0172	6113811	6120881	5.49017	1.96746	9.01288	4.58098	2.19566	0.098006	1		chr2:6113811-6120881
3444	chrX.g0362	44977710	44992609	5.48672	1.96746	9.00598	4.57748	2.19455	0.0980311	1		chrX:44977710-44992609
11833	chr2.g0084	3651375	3663708	180.906	138.863	222.949	1.60554	0.683054	0.0980469	1		chr2:3651375-3663708
27973	chrWGS_U.r0063	754822	755052	4.60581	2.20467	7.00695	3.17824	1.66823	0.0983067	1		chrWGS_U:754822-755052
27221	chr6.r0704	44034042	44034799	31.3933	22.7095	40.0771	1.76478	0.819485	0.0985922	1		chr6:44034042-44034799
19699	chr1.r0264	20259248	20259350	2.65803	0.308142	5.00792	16.252	4.02254	0.0988033	1		chr1:20259248-20259350
40709	chr2.r0812	51362172	51362243	2.65803	0.308142	5.00792	16.252	4.02254	0.0988033	1		chr2:51362172-51362243
2276	chrWGS_U.r1646	138165151	138165277	2.65803	0.308142	5.00792	16.252	4.02254	0.0988033	1		chrWGS_U:138165151-138165277
3716	chr14.r0437	39834642	39834844	2.65458	0.308142	5.00103	16.2296	4.02056	0.098891	1		chr14:39834642-39834844
38703	chr7.r0694	58330061	58330341	6.62465	10.7385	2.51085	0.233819	-2.09654	0.0991287	1		chr7:58330061-58330341
2148	chr14.r0509	44545535	44545729	5.05832	2.08606	8.03059	3.84964	1.94472	0.0993401	1		chr14:44545535-44545729
26865	chr2.r0797	49130853	49131066	30.1213	21.6664	38.5761	1.78046	0.832247	0.0993863	1		chr2:49130853-49131066
27426	chr8.g0526	75847014	75978004	13.5934	7.18261	20.0041	2.78507	1.47772	0.0994398	1		chr8:75847014-75978004
33702	chrWGS_U.r1397	109090799	109090984	6.41619	9.83728	2.9951	0.304464	-1.71565	0.0995035	1		chrWGS_U:109090799-109090984
37416	chr7.r1040	90249725	90250229	6.90913	10.8094	3.00889	0.278359	-1.84498	0.099803	1		chr7:90249725-90250229
8168	chr9.g1324	142554463	142564216	6.90913	10.8094	3.00889	0.278359	-1.84498	0.099803	1		chr9:142554463-142564216
9591	chr1.r2064	287575102	287575587	69.351	50.3725	88.3296	1.75353	0.810261	0.0999788	1		chr1:287575102-287575587
38889	chr6.r1903	118023432	118023761	11.2712	6.99307	15.5494	2.22354	1.15286	0.100143	1		chr6:118023432-118023761
32331	chr1.g0403	61432931	61448235	3.93872	6.87447	1.00296	0.145897	-2.77698	0.100301	1		chr1:61432931-61448235
10613	chr9.r0301	9357382	9357551	3.93872	6.87447	1.00296	0.145897	-2.77698	0.100301	1		chr9:9357382-9357551
8854	chr7.r0035	3135488	3135668	5.49425	0.924426	10.0641	10.8868	3.44451	0.10041	1		chr7:3135488-3135668
8708	chr2.r0858	54340270	54340477	17.1998	9.83728	24.5622	2.49685	1.32011	0.100497	1		chr2:54340270-54340477
4919	chr14.r0686	52088724	52088960	2.73799	4.97794	0.498035	0.100048	-3.32123	0.100561	1		chr14:52088724-52088960
16284	chr1.g0077	9464685	9516737	19.7979	12.564	27.0317	2.15152	1.10535	0.100689	1		chr1:9464685-9516737
22970	chr4.r1199	131051765	131051938	4.39244	1.77792	7.00695	3.9411	1.9786	0.100694	1		chr4:131051765-131051938
7360	chr7.g0737	50027299	50056036	6.8456	3.12909	10.5621	3.37546	1.75508	0.100731	1		chr7:50027299-50056036
32574	chr7.r0810	63758079	63758434	12.452	17.399	7.50499	0.431347	-1.21308	0.100814	1		chr7:63758079-63758434
10417	chr17.g0527	54277806	54283408	79.4234	61.2063	97.6406	1.59527	0.673802	0.100893	1		chr17:54277806-54283408
36480	chr2.r1756	118551461	118551695	8.99361	4.40933	13.5779	3.07935	1.62263	0.101575	1		chr2:118551461-118551695
9293	chr4.r0323	25108675	25108935	63.9871	46.3189	81.6553	1.76289	0.817943	0.101649	1		chr4:25108675-25108935
13966	chr3.r0870	40633087	40633387	41.3616	19.2246	63.4986	3.30299	1.72377	0.1019	1		chr3:40633087-40633387
48383	chrWGS_U.g1316	189648602	189815537	7.99184	3.98259	12.0011	3.01339	1.59139	0.101982	1		chrWGS_U:189648602-189815537
40497	chr12.g0622	38455999	38481485	3.52006	1.04303	5.9971	5.74968	2.52348	0.102025	1		chr12:38455999-38481485
48586	chr16.r0493	85061636	85061977	15.1032	8.60472	21.6016	2.51044	1.32794	0.102054	1		chr16:85061636-85061977
28272	chr9.r0032	542971	543160	5.92178	9.3396	2.50396	0.268101	-1.89915	0.102156	1		chr9:542971-543160
40426	chr16.r0215	40913922	40914184	9782.03	7797.08	11767	1.50915	0.59374	0.102217	1		chr16:40913922-40914184
8853	chr7.r0036	3204876	3205054	14.0204	7.98843	20.0523	2.51017	1.32779	0.102413	1		chr7:3204876-3205054
25130	chr4.r1258	134467329	134467528	15.4885	9.45821	21.5189	2.27515	1.18596	0.102519	1		chr4:134467329-134467528
46847	chr7.r1149	96112850	96112984	2.2163	4.43259	0	0	#NAME?	0.102633	1		chr7:96112850-96112984
8259	chr15.r0007	5907975	5908201	3315.5	2618.62	4012.38	1.53225	0.61565	0.10265	1		chr15:5907975-5908201
40434	chr15.r0724	129450564	129450752	23.3241	15.5978	31.0505	1.9907	0.993274	0.102726	1		chr15:129450564-129450752
27248	chr2.g0014	201523	241002	14.4368	8.84193	20.0317	2.26553	1.17985	0.102794	1		chr2:201523-241002
33773	chr17.r0584	65441926	65442194	4.17562	1.35117	7.00006	5.18073	2.37316	0.103325	1		chr17:65441926-65442194
28330	chr2.r0907	54817175	54817299	4.17562	1.35117	7.00006	5.18073	2.37316	0.103325	1		chr2:54817175-54817299
12855	chr6.r0210	10942001	10942262	3.45267	5.90237	1.00296	0.169925	-2.55703	0.10335	1		chr6:10942001-10942262
9701	chr9.r0408	17329641	17329920	4.61779	1.23257	8.00302	6.49297	2.69888	0.103553	1		chr9:17329641-17329920
9978	chr15.g0103	27710578	27767049	9.31252	13.5827	5.04238	0.371236	-1.42959	0.10396	1		chr15:27710578-27767049
6715	chr11.g0049	3461559	3463346	8.91001	4.78841	13.0316	2.72149	1.4444	0.104073	1		chr11:3461559-3463346
21962	chr2.r0817	51771528	51771749	9.29873	13.5827	5.01481	0.369207	-1.4375	0.104192	1		chr2:51771528-51771749
10370	chr10.r0447	39851989	39852152	3.01411	5.5233	0.504927	0.0914176	-3.45138	0.104552	1		chr10:39851989-39852152
7829	chr9.r0686	58281889	58282055	3.01067	5.5233	0.498035	0.0901699	-3.47121	0.104692	1		chr9:58281889-58282055
30475	chr9.r0171	4803629	4804063	41.2584	19.1304	63.3865	3.31339	1.72831	0.104913	1		chr9:4803629-4804063
31772	chr10.r0507	48323329	48323473	7.75422	11.4966	4.01185	0.34896	-1.51887	0.104932	1		chr10:48323329-48323473
47971	chr3.r1673	120163351	120163556	6.98024	10.4536	3.50692	0.335476	-1.57572	0.104933	1		chr3:120163351-120163556
40235	chr6.r1112	56520286	56520960	19.2913	12.0419	26.5406	2.20401	1.14013	0.104939	1		chr6:56520286-56520960
45480	chr15.r0372	73262610	73262814	39.6562	50.7039	28.6085	0.564228	-0.82565	0.10524	1		chr15:73262610-73262814
41553	chr1.g1447	242492018	242639162	23.23	30.9107	15.5494	0.503041	-0.991251	0.105411	1		chr1:242492018-242639162
11201	chr1.g1580	260302540	260306165	3.31703	0.616284	6.01777	9.76461	3.28756	0.105617	1		chr1:260302540-260306165
34606	chr9.r0608	50646389	50646534	3.31358	0.616284	6.01088	9.75343	3.28591	0.105681	1		chr9:50646389-50646534
3700	chr1.r1646	258050124	258050256	1.87269	3.74538	0	0	#NAME?	0.105808	1		chr1:258050124-258050256
323	chr13.r1264	144897115	144897256	1.87269	3.74538	0	0	#NAME?	0.105808	1		chr13:144897115-144897256
13108	chr15.r0359	71470661	71470777	1.87269	3.74538	0	0	#NAME?	0.105808	1		chr15:71470661-71470777
17491	chr7.r0920	72561036	72561188	1.87269	3.74538	0	0	#NAME?	0.105808	1		chr7:72561036-72561188
13455	chr9.r0455	24930833	24930942	1.87269	3.74538	0	0	#NAME?	0.105808	1		chr9:24930833-24930942
2523	chr14.r0295	32526585	32526726	8.25061	12.4687	4.03252	0.323412	-1.62856	0.106092	1		chr14:32526585-32526726
40567	chr6.r1832	101637465	101637608	12.6708	18.3001	7.04141	0.384774	-1.37792	0.106264	1		chr6:101637465-101637608
28728	chr3.g0169	9122082	9168359	9.86968	14.1989	5.54041	0.390199	-1.35772	0.106754	1		chr3:9122082-9168359
28750	chr15.r0878	143285055	143285431	9.9721	5.40469	14.5395	2.69016	1.42769	0.106921	1		chr15:143285055-143285431
35895	chr13.g0030	3528586	3569560	24.1413	31.7165	16.5661	0.522318	-0.937	0.107052	1		chr13:3528586-3569560
15672	chr6.r1601	81914216	81914442	6.56948	2.58374	10.5552	4.08525	2.03042	0.107195	1		chr6:81914216-81914442
2108	chr15.r0212	54286543	54286673	5.71185	8.91286	2.51085	0.281711	-1.82771	0.107471	1		chr15:54286543-54286673
39821	chr15.r1007	150158680	150158924	5.70496	8.91286	2.49707	0.280165	-1.83565	0.107653	1		chr15:150158680-150158924
30465	chr12.g0443	24917846	24924468	4.21126	0.924426	7.4981	8.11108	3.01989	0.107908	1		chr12:24917846-24924468
23395	chrWGS_U.r1900	165504882	165505103	2.37037	4.74073	0	0	#NAME?	0.108339	1		chrWGS_U:165504882-165505103
35786	chr9.r0096	919008	919376	48.2808	37.8573	58.7043	1.55067	0.632896	0.10863	1		chr9:919008-919376
10831	chr2.g0912	62473895	62489031	9.36042	6.18725	12.5336	2.02571	1.01843	0.108853	1		chr2:62473895-62489031
24688	chr10.r0332	31134608	31134737	1.76035	0	3.5207	Inf	Inf	0.109044	1		chr10:31134608-31134737
32875	chr3.r0551	25007306	25007403	1.76035	0	3.5207	Inf	Inf	0.109044	1		chr3:25007306-25007403
44815	chr8.g0861	138766287	138772674	1.76035	0	3.5207	Inf	Inf	0.109044	1		chr8:138766287-138772674
43182	chr9.r0369	12879089	12879219	1.76035	0	3.5207	Inf	Inf	0.109044	1		chr9:12879089-12879219
49406	chr9.r0702	59409084	59409167	1.76035	0	3.5207	Inf	Inf	0.109044	1		chr9:59409084-59409167
6580	chr12.g0071	3838169	4004112	8.89803	5.76051	12.0355	2.08932	1.06303	0.109083	1		chr12:3838169-4004112
23097	chr17.r0078	15290585	15290679	1.60001	3.20002	0	0	#NAME?	0.109147	1		chr17:15290585-15290679
48106	chr2.g0623	43877731	43939999	1.60001	3.20002	0	0	#NAME?	0.109147	1		chr2:43877731-43939999
33911	chr3.r0392	17201365	17201496	1.60001	3.20002	0	0	#NAME?	0.109147	1		chr3:17201365-17201496
12019	chr3.r0624	30600247	30600366	1.60001	3.20002	0	0	#NAME?	0.109147	1		chr3:30600247-30600366
30393	chr3.r1044	46468536	46468650	1.60001	3.20002	0	0	#NAME?	0.109147	1		chr3:46468536-46468650
28288	chr8.r0057	588532	588619	1.60001	3.20002	0	0	#NAME?	0.109147	1		chr8:588532-588619
51255	chr9.g0307	11115456	11121662	1.60001	3.20002	0	0	#NAME?	0.109147	1		chr9:11115456-11121662
15524	chr6.r0121	2515407	2515564	26.0408	34.5607	17.5208	0.506958	-0.980063	0.10919	1		chr6:2515407-2515564
28123	chr10.g0258	28621050	28623995	1.75691	0	3.51381	Inf	Inf	0.109204	1		chr10:28621050-28623995
2136	chr14.r1739	152688915	152689129	1.75691	0	3.51381	Inf	Inf	0.109204	1		chr14:152688915-152689129
38794	chr17.r0651	69329003	69329092	1.75691	0	3.51381	Inf	Inf	0.109204	1		chr17:69329003-69329092
15752	chr18.r0642	54582189	54582337	1.75691	0	3.51381	Inf	Inf	0.109204	1		chr18:54582189-54582337
1267	chr2.g0201	6921352	6936597	1.75691	0	3.51381	Inf	Inf	0.109204	1		chr2:6921352-6936597
50730	chr2.r0029	345681	345820	1.75691	0	3.51381	Inf	Inf	0.109204	1		chr2:345681-345820
42793	chr4.r0065	572663	572797	1.75691	0	3.51381	Inf	Inf	0.109204	1		chr4:572663-572797
33314	chr6.r0848	47945644	47945754	1.75691	0	3.51381	Inf	Inf	0.109204	1		chr6:47945644-47945754
15609	chr6.r0956	49982864	49982925	1.75691	0	3.51381	Inf	Inf	0.109204	1		chr6:49982864-49982925
22998	chr6.r1320	63660211	63660348	1.75691	0	3.51381	Inf	Inf	0.109204	1		chr6:63660211-63660348
22960	chr7.r0821	64021219	64021359	1.75691	0	3.51381	Inf	Inf	0.109204	1		chr7:64021219-64021359
41878	chr2.r1399	71758930	71759115	6.47894	9.95589	3.00199	0.30153	-1.72963	0.10924	1		chr2:71758930-71759115
48020	chr11.r0544	71979443	71979656	13.9912	8.96053	19.0218	2.12285	1.086	0.1093	1		chr11:71979443-71979656
36887	chr7.r1529	129422717	129422871	8.72977	13.4408	4.01874	0.298996	-1.7418	0.109301	1		chr7:129422717-129422871
48221	chrWGS_U.r0292	6056692	6056807	14.0015	8.96053	19.0425	2.12515	1.08757	0.109309	1		chrWGS_U:6056692-6056807
10468	chr1.r0334	41805449	41805681	7.23555	2.3942	12.0769	5.04422	2.33463	0.10933	1		chr1:41805449-41805681
23189	chr16.r0280	51087322	51087445	1.75346	0	3.50692	Inf	Inf	0.109365	1		chr16:51087322-51087445
45958	chr7.r0563	43962154	43962273	1.75346	0	3.50692	Inf	Inf	0.109365	1		chr7:43962154-43962273
32443	chr14.g0519	54883869	54889916	79.6142	61.9412	97.2873	1.57064	0.651354	0.109442	1		chr14:54883869-54889916
8711	chr10.r0036	2699493	2699657	1.75002	0	3.50003	Inf	Inf	0.109526	1		chr10:2699493-2699657
51276	chr16.g0550	84763252	84770867	1.75002	0	3.50003	Inf	Inf	0.109526	1		chr16:84763252-84770867
50875	chrWGS_U.r0053	603264	603362	1.75002	0	3.50003	Inf	Inf	0.109526	1		chrWGS_U:603264-603362
12347	chr3.g1353	141543187	141546613	8.69154	5.33376	12.0493	2.25907	1.17573	0.109559	1		chr3:141543187-141546613
40699	chr13.r0219	30268809	30268938	5.21055	8.41518	2.00592	0.23837	-2.06873	0.109861	1		chr13:30268809-30268938
11396	chr16.r0364	64318772	64318931	35.8609	45.1329	26.5888	0.589123	-0.763359	0.110064	1		chr16:64318772-64318931
48441	chr6.r0836	47672321	47672513	11.6696	16.8304	6.50892	0.386737	-1.37058	0.11036	1		chr6:47672321-47672513
46133	chr2.g0695	53393239	53395551	8.2579	4.48027	12.0355	2.68635	1.42565	0.110616	1		chr2:53393239-53395551
7675	chr16.r0331	56615158	56615305	21.0435	28.5642	13.5228	0.473417	-1.07882	0.111019	1		chr16:56615158-56615305
16055	chr12.r0041	858443	858759	8.03764	4.05352	12.0218	2.96576	1.5684	0.111185	1		chr12:858443-858759
49924	chr17.g0351	40029186	40036922	15.761	8.39192	23.1301	2.75624	1.4627	0.111295	1		chr17:40029186-40036922
1982	chr1.g1610	264292089	264347145	4.2232	6.9454	1.501	0.216114	-2.21014	0.111337	1		chr1:264292089-264347145
5655	chrWGS_U.r1584	132155124	132155416	4.2232	6.9454	1.501	0.216114	-2.21014	0.111337	1		chrWGS_U:132155124-132155416
28940	chr2.r1653	89745589	89745727	2.52806	4.5512	0.504927	0.110944	-3.1721	0.111455	1		chr2:89745589-89745727
28054	chr7.g0856	61488107	61546650	2.52806	4.5512	0.504927	0.110944	-3.1721	0.111455	1		chr7:61488107-61546650
32176	chr4.r0353	35265128	35265266	4.7245	7.44308	2.00592	0.269502	-1.89163	0.111476	1		chr4:35265128-35265266
28752	chr15.r0874	143091883	143092169	2.52462	4.5512	0.498035	0.10943	-3.19193	0.111651	1		chr15:143091883-143092169
8107	chrWGS_U.g1256	181524235	181580531	2.52462	4.5512	0.498035	0.10943	-3.19193	0.111651	1		chrWGS_U:181524235-181580531
1851	chr6.g1038	72194734	72270494	13.5683	19.106	8.03059	0.420319	-1.25044	0.111685	1		chr6:72194734-72270494
40260	chr1.g0600	97556648	97725022	8.87199	12.7292	5.01481	0.393962	-1.34387	0.111806	1		chr1:97556648-97725022
38170	chr11.g0541	82726507	82743439	78.1993	58.7167	97.682	1.66361	0.734321	0.111873	1		chr11:82726507-82743439
18730	chr15.r0986	150017589	150017863	17.6012	11.1175	24.0849	2.16639	1.11529	0.112281	1		chr15:150017589-150017863
34164	chrX.g0565	62521380	62536520	24.2849	17.4711	31.0987	1.78001	0.831888	0.112526	1		chrX:62521380-62536520
12653	chr8.r0852	127294841	127294979	3.23929	5.47562	1.00296	0.183169	-2.44876	0.11265	1		chr8:127294841-127294979
37552	chr11.g0191	19103508	19152664	14.11	8.70006	19.5199	2.24365	1.16584	0.11281	1		chr11:19103508-19152664
42207	chr2.r1765	118557633	118557739	9.97045	6.37679	13.5641	2.12711	1.08889	0.113154	1		chr2:118557633-118557739
40584	chr7.r1453	121315424	121315690	26.2459	18.4187	34.0731	1.84992	0.887461	0.113215	1		chr7:121315424-121315690
40761	chr8.r0022	350596	350885	6.10498	3.67444	8.53551	2.32294	1.21595	0.113655	1		chr8:350596-350885
26557	chr1.g1575	259558162	259570213	9.54026	5.5233	13.5572	2.45455	1.29546	0.113688	1		chr1:259558162-259570213
9270	chr15.r0991	150048369	150048555	14.83	8.60472	21.0553	2.44695	1.29098	0.1139	1		chr15:150048369-150048555
47984	chr1.g0400	61281409	61305615	14.8335	8.60472	21.0622	2.44775	1.29146	0.113905	1		chr1:61281409-61305615
5120	chr1.r0090	2208096	2208292	2.80074	5.09655	0.504927	0.0990723	-3.33537	0.113924	1		chr1:2208096-2208292
32484	chrWGS_U.r2073	184174726	184174813	11.8714	2.08606	21.6567	10.3816	3.37596	0.113994	1		chrWGS_U:184174726-184174813
1516	chr2.g0902	61769451	61786494	24.1627	17.7315	30.5938	1.72539	0.786922	0.114119	1		chr2:61769451-61786494
41189	chr6.r1436	71852603	71852808	5.43918	8.36751	2.51085	0.300072	-1.73662	0.114768	1		chr6:71852603-71852808
11879	chr9.r1087	128264520	128264716	21.1635	28.327	14.0001	0.494233	-1.01674	0.114808	1		chr9:128264520-128264716
16119	chr17.g0587	59926170	59928106	5.69711	1.84885	9.54537	5.16286	2.36817	0.114873	1		chr17:59926170-59928106
33021	chr9.r1264	142975742	142976233	18.8496	11.6152	26.0839	2.24567	1.16715	0.11488	1		chr9:142975742-142976233
41477	chr15.r0442	87729782	87730230	13.7541	7.98843	19.5199	2.44352	1.28896	0.114994	1		chr15:87729782-87730230
49073	chr17.r0466	54087173	54087482	11.3571	4.59887	18.1153	3.93908	1.97786	0.11517	1		chr17:54087173-54087482
32992	chr14.r0267	31880071	31880373	3.51541	6.02097	1.00985	0.167723	-2.57585	0.115576	1		chr14:31880071-31880373
29559	chr2.g1453	119259197	119416162	3.51541	6.02097	1.00985	0.167723	-2.57585	0.115576	1		chr2:119259197-119416162
28109	chr2.r0523	18087791	18087989	33.4797	43.3794	23.5799	0.543575	-0.87945	0.115582	1		chr2:18087791-18087989
18122	chr6.r0326	16876454	16876891	101.259	75.6889	126.83	1.67567	0.744741	0.115688	1		chr6:16876454-16876891
37628	chr10.g0264	28818816	28859048	3.51197	6.02097	1.00296	0.166578	-2.58573	0.115717	1		chr10:28818816-28859048
20676	chr2.r1348	67174659	67175115	11.2136	5.90237	16.5248	2.79968	1.48526	0.115904	1		chr2:67174659-67175115
25265	chr2.r1987	143501401	143501885	11.8675	7.18261	16.5523	2.3045	1.20445	0.116073	1		chr2:143501401-143501885
32713	chr14.r1548	130672139	130672326	4.99718	7.98843	2.00592	0.251104	-1.99365	0.116089	1		chr14:130672139-130672326
50862	chr5.r1229	109774890	109775492	204.576	163.564	245.588	1.50148	0.586384	0.116476	1		chr5:109774890-109775492
49172	chr6.g0588	48673844	48681750	5.68168	2.82095	8.54241	3.0282	1.59846	0.116568	1		chr6:48673844-48681750
47359	chr6.g1633	154379339	154463055	21.5945	15.6455	27.5436	1.76048	0.81597	0.11662	1		chr6:154379339-154463055
27561	chr14.r0365	34161105	34161830	17.7737	10.9989	24.5484	2.2319	1.15827	0.116687	1		chr14:34161105-34161830
12015	chr3.r0620	30524506	30524680	9.15156	13.2745	5.02859	0.378815	-1.40043	0.117048	1		chr3:30524506-30524680
51322	chr6.g0396	41522401	41636326	4.49932	7.49075	1.50789	0.2013	-2.31258	0.117198	1		chr6:41522401-41636326
13342	chr5.g0010	513522	537134	12.7598	19.0106	6.50892	0.342383	-1.54632	0.117462	1		chr5:513522-537134
29335	chr1.r0251	19862861	19863032	16.7082	22.3769	11.0395	0.493342	-1.01934	0.117837	1		chr1:19862861-19863032
3285	chr12.g0027	1135128	1136886	75.8579	57.6028	94.113	1.63383	0.708257	0.118074	1		chr12:1135128-1136886
1717	chr13.g0244	32196442	32217717	5.4683	2.3942	8.54241	3.56795	1.8351	0.118168	1		chr13:32196442-32217717
8051	chr12.g0603	36476351	36527442	18.3935	24.2258	12.5611	0.518504	-0.947574	0.118168	1		chr12:36476351-36527442
27449	chr15.r0063	27354049	27354176	5.44763	2.3942	8.50106	3.55068	1.8281	0.118328	1		chr15:27354049-27354176
3208	chr8.r0848	127246858	127247016	5.76771	9.03146	2.50396	0.277248	-1.85075	0.11898	1		chr8:127246858-127247016
35683	chr14.g1243	152933955	152939155	12.6295	6.75586	18.5031	2.73882	1.45356	0.119224	1		chr14:152933955-152939155
38365	chr2.g1562	140577959	140621318	13.0566	18.6083	7.50499	0.403314	-1.31002	0.119334	1		chr2:140577959-140621318
4600	chr17.r0220	37626360	37626760	21.3782	14.6734	28.0829	1.91387	0.936494	0.119624	1		chr17:37626360-37626760
3394	chr15.g0293	66934579	66971237	6.82617	10.1454	3.50692	0.345665	-1.53255	0.119852	1		chr15:66934579-66971237
39174	chr3.r1299	79984583	79984836	30.013	21.4292	38.5968	1.80113	0.848902	0.119893	1		chr3:79984583-79984836
32185	chr13.g0805	107174519	107176123	5.24115	1.96746	8.51484	4.32784	2.11365	0.119977	1		chr13:107174519-107176123
35855	chr6.r0223	11899910	11900155	6.05219	9.10239	3.00199	0.329803	-1.60032	0.120193	1		chr6:11899910-11900155
49749	chr5.r1106	92646578	92646962	26.3849	17.2094	35.5604	2.06633	1.04707	0.120476	1		chr5:92646578-92646962
6889	chr3.r0216	7430069	7430284	30.2608	21.856	38.6657	1.76911	0.823027	0.120525	1		chr3:7430069-7430284
258	chr8.r0499	74539666	74539901	9.29422	6.06865	12.5198	2.06303	1.04476	0.120613	1		chr8:74539666-74539901
9575	chr3.r0428	17813740	17813957	18.8623	25.1979	12.5267	0.497133	-1.0083	0.120712	1		chr3:17813740-17813957
23575	chr6.r0069	771332	771668	65.8235	82.5157	49.1314	0.595418	-0.748025	0.120741	1		chr6:771332-771668
51361	chr12.r0237	5486170	5486573	9.09463	5.6419	12.5474	2.22396	1.15313	0.120955	1		chr12:5486170-5486573
38876	chr12.r1458	63907800	63909310	104.374	81.5448	127.204	1.55993	0.641478	0.121081	1		chr12:63907800-63909310
5340	chrWGS_U.r1226	89599985	89600369	20.1061	13.6303	26.5819	1.9502	0.963626	0.12122	1		chrWGS_U:89599985-89600369
35169	chr1.g0151	17837818	17853769	8.07931	12.1606	3.99807	0.328773	-1.60484	0.121248	1		chr1:17837818-17853769
27519	chr1.r1347	215014335	215014502	1.65931	3.31863	0	0	#NAME?	0.121251	1		chr1:215014335-215014502
14519	chr10.r0592	59412635	59412749	1.65931	3.31863	0	0	#NAME?	0.121251	1		chr10:59412635-59412749
33170	chr15.r0089	34664444	34664558	1.65931	3.31863	0	0	#NAME?	0.121251	1		chr15:34664444-34664558
43917	chr2.r1053	57469740	57469880	1.65931	3.31863	0	0	#NAME?	0.121251	1		chr2:57469740-57469880
19088	chr2.r1721	105512973	105513120	1.65931	3.31863	0	0	#NAME?	0.121251	1		chr2:105512973-105513120
26298	chr2.r1970	142212678	142212883	1.65931	3.31863	0	0	#NAME?	0.121251	1		chr2:142212678-142212883
8659	chr6.r0333	17019376	17019606	1.65931	3.31863	0	0	#NAME?	0.121251	1		chr6:17019376-17019606
27290	chr9.r0518	41947893	41948019	1.65931	3.31863	0	0	#NAME?	0.121251	1		chr9:41947893-41948019
25013	chrWGS_U.r0602	16738825	16739107	1.65931	3.31863	0	0	#NAME?	0.121251	1		chrWGS_U:16738825-16739107
34849	chr6.r0106	2014070	2014179	8.92784	12.8478	5.00792	0.389789	-1.35923	0.121273	1		chr6:2014070-2014179
44751	chr18.r0130	6497177	6497811	78.7992	60.8504	96.7479	1.58993	0.668963	0.121414	1		chr18:6497177-6497811
1536	chr2.r1430	73583367	73584017	38.1162	25.1502	51.0821	2.03108	1.02225	0.121483	1		chr2:73583367-73584017
31842	chr3.r1121	55613160	55613310	5.01579	2.51281	7.51877	2.99218	1.5812	0.121584	1		chr3:55613160-55613310
9455	chr9.r0859	89832957	89833059	3.59148	6.68493	0.498035	0.0745012	-3.74659	0.12165	1		chr9:89832957-89833059
6601	chr12.r0059	963488	964186	81.7305	61.6086	101.852	1.65322	0.725275	0.12182	1		chr12:963488-964186
41576	chr5.r0059	3447475	3447770	12.6891	6.8268	18.5514	2.71743	1.44224	0.122025	1		chr5:3447475-3447770
30201	chr10.r0211	23003731	23003890	12.7029	6.8268	18.5789	2.72147	1.44439	0.122041	1		chr10:23003731-23003890
40460	chr17.g0341	39788339	39794145	8.45451	4.36166	12.5474	2.87674	1.52443	0.122133	1		chr17:39788339-39794145
1613	chr13.r1093	126471632	126471831	15.7243	20.9071	10.5414	0.504203	-0.987924	0.122572	1		chr13:126471632-126471831
3277	chrWGS_U.g1504	221371014	221456268	5.27675	8.53378	2.01971	0.236672	-2.07904	0.122927	1		chrWGS_U:221371014-221456268
30461	chr1.r0195	9739618	9739842	4.7838	7.56168	2.00592	0.265275	-1.91444	0.122955	1		chr1:9739618-9739842
48321	chr3.g0382	24875294	25009112	19.7109	27.3793	12.0424	0.439838	-1.18496	0.123059	1		chr3:24875294-25009112
36641	chr1.r2148	289539522	289539886	10.3563	6.68493	14.0277	2.0984	1.06929	0.123065	1		chr1:289539522-289539886
42609	chr9.g0066	3245929	3252764	68.2513	52.862	83.6405	1.58224	0.66197	0.12308	1		chr9:3245929-3252764
41156	chr2.r0018	258294	258598	46.6694	36.6956	56.6432	1.5436	0.626296	0.123107	1		chr2:258294-258598
9203	chr5.g0132	8740532	8797456	15.6681	11.2838	20.0523	1.77709	0.829518	0.12317	1		chr5:8740532-8797456
21320	chr13.r0180	27220761	27221201	26.4133	19.2722	33.5544	1.74108	0.79998	0.123323	1		chr13:27220761-27221201
8239	chr7.r0649	53248584	53248890	45.7216	30.7467	60.6964	1.97408	0.981179	0.123456	1		chr7:53248584-53248890
4881	chr2.r2011	145636125	145636511	18.2409	24.9374	11.5444	0.462935	-1.11112	0.123588	1		chr2:145636125-145636511
719	chr9.g0073	3456255	3469569	12.2774	7.49075	17.0641	2.27803	1.18778	0.123656	1		chr9:3456255-3469569
12728	chrWGS_U.g1511	222550465	222621606	9.41389	13.8199	5.00792	0.362371	-1.46446	0.123698	1		chrWGS_U:222550465-222621606
32233	chr12.r0216	5414718	5415054	4.79897	2.08606	7.51188	3.60099	1.84839	0.12373	1		chr12:5414718-5415054
21008	chr7.r1183	98831935	98832170	5.02575	8.05936	1.99214	0.247183	-2.01635	0.123836	1		chr7:98831935-98832170
28468	chr8.r0522	76211108	76211643	61.4562	45.2759	77.6365	1.71474	0.777992	0.124124	1		chr8:76211108-76211643
34145	chr13.g1384	212273297	212311300	7.16707	4.29073	10.0434	2.34072	1.22695	0.124259	1		chr13:212273297-212311300
23545	chr6.g0059	3886018	3916658	7.16707	4.29073	10.0434	2.34072	1.22695	0.124259	1		chr6:3886018-3916658
6133	chr9.r1022	118437475	118437622	48.7057	16.9245	80.4869	4.75563	2.24964	0.124401	1		chr9:118437475-118437622
40720	chrWGS_U.r2250	205854435	205854819	20.0825	13.085	27.08	2.06955	1.04931	0.124681	1		chrWGS_U:205854435-205854819
10607	chr14.r0626	50975535	50975655	5.56123	8.60472	2.51774	0.2926	-1.773	0.124828	1		chr14:50975535-50975655
6076	chr18.r0320	18838020	18838168	3.30204	5.59423	1.00985	0.180517	-2.46979	0.12494	1		chr18:18838020-18838168
50167	chr10.r0131	16453380	16453559	4.35679	2.20467	6.50892	2.95234	1.56186	0.124945	1		chr10:16453380-16453559
28052	chr1.r0048	769715	769881	4.35335	2.20467	6.50202	2.94921	1.56033	0.124989	1		chr1:769715-769881
36254	chr13.g0173	25785632	25860004	33.793	25.5304	42.0555	1.64727	0.720077	0.125034	1		chr13:25785632-25860004
32952	chr6.r1695	88256828	88257009	12.6368	17.7548	7.51877	0.423479	-1.23964	0.125068	1		chr6:88256828-88257009
49403	chr9.r0705	59502410	59502675	3.2986	5.59423	1.00296	0.179285	-2.47967	0.125102	1		chr9:59502410-59502675
20680	chr1.r0964	143598897	143599056	2.58392	4.6698	0.498035	0.10665	-3.22904	0.125175	1		chr1:143598897-143599056
47922	chr1.r1812	279063014	279063153	2.58392	4.6698	0.498035	0.10665	-3.22904	0.125175	1		chr1:279063014-279063153
40438	chr15.r0720	129447080	129448117	107.693	83.5832	131.803	1.57691	0.657103	0.125193	1		chr15:129447080-129448117
48378	chr2.r2132	149979651	149979889	17.9716	12.3978	23.5455	1.89917	0.925371	0.125334	1		chr2:149979651-149979889
18649	chrWGS_U.r1269	93029835	93030192	6.60935	9.71868	3.50003	0.360134	-1.47339	0.12541	1		chrWGS_U:93029835-93030192
24691	chrWGS_U.g0342	33822605	33920707	25.789	33.5177	18.0602	0.538826	-0.892108	0.125703	1		chrWGS_U:33822605-33920707
8672	chr6.g0943	63578049	63583066	11.0017	6.4954	15.508	2.38754	1.25552	0.125708	1		chr6:63578049-63583066
18377	chr9.g0488	32230459	32314382	13.2077	18.3711	8.04437	0.437883	-1.19138	0.125725	1		chr9:32230459-32314382
3651	chr2.r1903	136345812	136346065	49.1776	33.0456	65.3097	1.97635	0.982839	0.125877	1		chr2:136345812-136346065
44366	chr5.g0038	2938294	2946250	4.59593	1.65931	7.53255	4.53956	2.18255	0.12588	1		chr5:2938294-2946250
44845	chr11.r0141	4683047	4683161	4.59249	1.65931	7.52566	4.5354	2.18123	0.125917	1		chr11:4683047-4683161
17544	chr2.g0028	726388	790662	79.6984	49.8515	109.545	2.19743	1.13582	0.126057	1		chr2:726388-790662
34160	chrX.g0561	62345051	62398240	4.57871	1.65931	7.4981	4.51879	2.17594	0.126069	1		chrX:62345051-62398240
51280	chr16.g0558	85108914	85125912	18.5902	11.6152	25.5652	2.20101	1.13817	0.126103	1		chr16:85108914-85125912
31383	chr6.r0651	43420306	43421025	72.6144	46.6748	98.554	2.11151	1.07827	0.126249	1		chr6:43420306-43421025
2722	chr1.g1221	198785380	198831293	2.62583	0.734889	4.51677	6.1462	2.61969	0.1265	1		chr1:198785380-198831293
28938	chr2.r1651	89411522	89411670	2.62583	0.734889	4.51677	6.1462	2.61969	0.1265	1		chr2:89411522-89411670
17915	chr2.g0729	54801019	54809086	692.882	558.344	827.42	1.48192	0.567466	0.126514	1		chr2:54801019-54809086
870	chr3.g0530	39560093	39566112	2.62239	0.734889	4.50988	6.13682	2.61749	0.126598	1		chr3:39560093-39566112
20776	chr1.g1595	262141202	262268158	2.61894	0.734889	4.50299	6.12745	2.61529	0.126696	1		chr1:262141202-262268158
45597	chr5.r0100	4334897	4335020	2.61894	0.734889	4.50299	6.12745	2.61529	0.126696	1		chr5:4334897-4335020
17698	chr12.r1400	63195546	63195701	2.61549	0.734889	4.4961	6.11807	2.61308	0.126795	1		chr12:63195546-63195701
13060	chr7.g1478	129559939	129572343	6.50972	3.01049	10.0089	3.32469	1.73322	0.127227	1		chr7:129559939-129572343
47836	chr8.r0338	40790083	40790779	27.4286	18.2525	36.6047	2.00546	1.00394	0.127506	1		chr8:40790083-40790779
134	chr4.g0517	75752913	75833503	4.1572	1.77792	6.53648	3.67648	1.87832	0.127562	1		chr4:75752913-75833503
4224	chr11.r0349	19212098	19212247	3.50165	1.46978	5.53352	3.76487	1.9126	0.12811	1		chr11:19212098-19212247
42523	chr2.r1156	60977076	60977305	15.2073	9.88496	20.5297	2.07686	1.05441	0.128127	1		chr2:60977076-60977305
30326	chr13.g0218	30218351	30337644	25.354	32.6409	18.0671	0.55351	-0.853318	0.128163	1		chr13:30218351-30337644
21100	chr2.g0554	31255955	31267874	3.4982	1.46978	5.52663	3.76018	1.9108	0.128173	1		chr2:31255955-31267874
5970	chr8.r0320	37543812	37543954	26.0756	35.0596	17.0917	0.487505	-1.03651	0.128203	1		chr8:37543812-37543954
471	chr12.r0649	25859603	25859806	3.49476	1.46978	5.51974	3.75549	1.909	0.128237	1		chr12:25859603-25859806
50653	chr7.g0595	37320532	37338508	3.49131	1.46978	5.51285	3.7508	1.9072	0.1283	1		chr7:37320532-37338508
3443	chrX.g0363	45043410	45068306	3.48442	1.46978	5.49906	3.74142	1.90359	0.128428	1		chrX:45043410-45068306
21711	chr6.r0644	42988609	42988821	4.8162	2.08606	7.54634	3.6175	1.85499	0.128643	1		chr6:42988609-42988821
44107	chrWGS_U.g0169	10754412	10783176	15.8543	11.1652	20.5435	1.83996	0.879673	0.129182	1		chrWGS_U:10754412-10783176
35180	chr6.r0600	41430924	41431080	5.05303	8.10704	1.99903	0.24658	-2.01987	0.129623	1		chr6:41430924-41431080
31418	chr10.r0048	5618704	5618859	16.1341	11.2129	21.0553	1.87778	0.909029	0.129647	1		chr10:5618704-5618859
44389	chr5.g0036	2897664	2914777	8.21881	4.90701	11.5306	2.34982	1.23255	0.12973	1		chr5:2897664-2914777
13123	chr18.r0536	45972481	45972603	3.98246	1.46978	6.49513	4.41913	2.14376	0.130215	1		chr18:45972481-45972603
46738	chr1.r1284	201211606	201211779	7.65945	11.3071	4.01185	0.354809	-1.49489	0.130232	1		chr1:201211606-201211779
2156	chr14.r0503	44491315	44491636	8.01233	4.48027	11.5444	2.57672	1.36554	0.130249	1		chr14:44491315-44491636
42344	chr3.g0087	5935979	5942320	14.1474	6.80354	21.4913	3.15885	1.6594	0.130267	1		chr3:5935979-5942320
27060	chr10.r0080	10164447	10164586	4.57388	7.13494	2.01282	0.282107	-1.82569	0.130422	1		chr10:10164447-10164586
47474	chr4.g0901	103996434	104022834	11.6529	16.285	7.02073	0.431116	-1.21385	0.130492	1		chr4:103996434-104022834
5264	chr4.g1148	131413224	131421210	3.94038	1.35117	6.52959	4.83254	2.27278	0.130639	1		chr4:131413224-131421210
1545	chr6.r2012	144984969	144985082	3.94038	1.35117	6.52959	4.83254	2.27278	0.130639	1		chr6:144984969-144985082
12854	chr6.r0213	10981642	10981806	3.93694	1.35117	6.5227	4.82744	2.27126	0.13069	1		chr6:10981642-10981806
31209	chrX.r0338	118022509	118022680	11.6391	16.285	6.99317	0.429424	-1.21953	0.130712	1		chrX:118022509-118022680
15392	chr5.g0009	488245	506925	23.2301	14.8152	31.645	2.13598	1.0949	0.130758	1		chr5:488245-506925
31893	chr1.r0013	36405	36789	7.79551	4.05352	11.5375	2.8463	1.50909	0.130816	1		chr1:36405-36789
41251	chr10.r0511	49118210	49118355	3.7999	6.09191	1.50789	0.247523	-2.01436	0.130891	1		chr10:49118210-49118355
38580	chr11.r0550	72179856	72180002	3.57472	6.13958	1.00985	0.164482	-2.60399	0.130946	1		chr11:72179856-72180002
37352	chr9.r0387	13306759	13306897	3.57127	6.13958	1.00296	0.16336	-2.61387	0.131089	1		chr9:13306759-13306897
5758	chr14.r0924	59516107	59516271	3.56783	6.13958	0.996071	0.162238	-2.62382	0.131233	1		chr14:59516107-59516271
25591	chr3.g0356	21687051	21704389	3.56783	6.13958	0.996071	0.162238	-2.62382	0.131233	1		chr3:21687051-21704389
12447	chr12.g0294	20016760	20028015	7.83594	5.14422	10.5277	2.0465	1.03316	0.131239	1		chr12:20016760-20028015
23526	chrWGS_U.r0425	10019158	10019377	11.028	16.0245	6.03155	0.376395	-1.40968	0.13153	1		chrWGS_U:10019158-10019377
12476	chr1.g1933	289785685	289823645	194.994	153.488	236.499	1.54083	0.623706	0.13156	1		chr1:289785685-289823645
28820	chr7.r0841	65518810	65518955	6.11839	9.221	3.01578	0.327055	-1.61239	0.131592	1		chr7:65518810-65518955
11504	chr4.r0498	61810096	61810293	2.85659	5.21515	0.498035	0.0954977	-3.38839	0.131742	1		chr4:61810096-61810293
22692	chr15.r0340	70279576	70279731	6.1115	9.221	3.00199	0.325561	-1.619	0.131787	1		chr15:70279576-70279731
8676	chr6.g0947	63660820	63672936	9.48394	5.95004	13.0178	2.18786	1.12952	0.131889	1		chr6:63660820-63672936
28821	chr7.r0846	65652454	65652641	7.36532	3.20002	11.5306	3.60329	1.84932	0.132006	1		chr7:65652454-65652641
45530	chr14.r1352	112938087	112938227	12.7603	17.5176	8.00302	0.456857	-1.13019	0.132169	1		chr14:112938087-112938227
12107	chr3.g0311	17929275	17931818	11.6184	7.18261	16.0543	2.23516	1.16038	0.132194	1		chr3:17929275-17931818
48863	chr9.g0666	53306901	53329320	3.28828	1.04303	5.53352	5.30523	2.40742	0.132233	1		chr9:53306901-53329320
4065	chr7.r0574	44096277	44096493	3.28483	1.04303	5.52663	5.29862	2.40562	0.132303	1		chr7:44096277-44096493
21101	chr2.g0555	31306130	31344264	3.28138	1.04303	5.51974	5.29202	2.40382	0.132373	1		chr2:31306130-31344264
7226	chr7.g1416	122097207	122124321	7.18204	3.86398	10.5001	2.71743	1.44224	0.132375	1		chr7:122097207-122124321
3925	chr1.g1798	282096259	282296963	34.3471	43.0945	25.5997	0.594035	-0.75138	0.132394	1		chr1:282096259-282296963
5809	chr1.g0594	96321480	96351289	3.27449	1.04303	5.50595	5.2788	2.40021	0.132514	1		chr1:96321480-96351289
30595	chr7.g0539	34189805	34198391	3.27449	1.04303	5.50595	5.2788	2.40021	0.132514	1		chr7:34189805-34198391
33946	chr3.g0578	40556874	40633048	160.722	130.638	190.806	1.46057	0.546529	0.132529	1		chr3:40556874-40633048
12123	chr2.g1254	79985708	79996864	17.1337	11.6629	22.6045	1.93816	0.954689	0.132579	1		chr2:79985708-79996864
43889	chr13.g0358	37524247	37550935	4.06913	6.63726	1.501	0.226147	-2.14467	0.132584	1		chr13:37524247-37550935
21026	chr4.r1167	125092850	125092934	4.06913	6.63726	1.501	0.226147	-2.14467	0.132584	1		chr4:125092850-125092934
14388	chr2.r2062	147034751	147034936	12.465	8.8896	16.0405	1.80441	0.851529	0.132599	1		chr2:147034751-147034936
8643	chr3.r0953	41432847	41433102	7.14506	2.77328	11.5168	4.15279	2.05408	0.132651	1		chr3:41432847-41433102
34567	chr14.r0521	45138172	45138484	10.3499	6.13958	14.5602	2.37153	1.24582	0.132673	1		chr14:45138172-45138484
7437	chr9.r0128	2720316	2720528	13.314	18.1339	8.49417	0.468415	-1.09414	0.132702	1		chr9:2720316-2720528
22314	chr6.g1087	75518767	75537903	29.9197	20.7653	39.0742	1.88171	0.912043	0.132704	1		chr6:75518767-75537903
21882	chr18.g0532	52217287	52225916	4.06568	6.63726	1.49411	0.225109	-2.15131	0.132721	1		chr18:52217287-52225916
30522	chr6.r0566	39918061	39918252	2.4159	0.308142	4.52367	14.6805	3.87583	0.132903	1		chr6:39918061-39918252
13204	chr14.r0428	38960350	38960540	4.55862	7.60936	1.50789	0.198162	-2.33524	0.133014	1		chr14:38960350-38960540
30141	chr1.g0910	142566060	142573009	2.41246	0.308142	4.51677	14.6581	3.87363	0.133016	1		chr1:142566060-142573009
33676	chr1.g2014	294761925	294811761	2.41246	0.308142	4.51677	14.6581	3.87363	0.133016	1		chr1:294761925-294811761
25420	chr10.r0719	73686619	73686767	2.41246	0.308142	4.51677	14.6581	3.87363	0.133016	1		chr10:73686619-73686767
10825	chr2.g0914	62528965	62531195	2.41246	0.308142	4.51677	14.6581	3.87363	0.133016	1		chr2:62528965-62531195
50724	chr2.r0021	297895	298084	2.41246	0.308142	4.51677	14.6581	3.87363	0.133016	1		chr2:297895-298084
9245	chr3.g1170	114555797	114615671	2.41246	0.308142	4.51677	14.6581	3.87363	0.133016	1		chr3:114555797-114615671
18842	chrWGS_U.r0940	56831274	56831413	2.41246	0.308142	4.51677	14.6581	3.87363	0.133016	1		chrWGS_U:56831274-56831413
5496	chr12.r1122	55025802	55025953	2.40901	0.308142	4.50988	14.6357	3.87142	0.13313	1		chr12:55025802-55025953
34104	chr14.g0605	64760369	64772405	2.40901	0.308142	4.50988	14.6357	3.87142	0.13313	1		chr14:64760369-64772405
51288	chr4.r0337	30683986	30684126	10.8686	15.242	6.49513	0.426135	-1.23062	0.133137	1		chr4:30683986-30684126
13118	chr18.r0539	46071442	46071574	6.2878	3.55584	9.01977	2.53661	1.3429	0.133156	1		chr18:46071442-46071574
35077	chr8.r0082	809681	809801	2.40557	0.308142	4.50299	14.6134	3.86922	0.133243	1		chr8:809681-809801
37844	chr3.g1122	106261283	106327274	16.2524	21.9978	10.507	0.477637	-1.06601	0.133315	1		chr3:106261283-106327274
19403	chr12.r0665	26499250	26499675	13.5932	7.68029	19.5061	2.53976	1.34469	0.133507	1		chr12:26499250-26499675
15929	chr6.r0086	864261	864625	43.3279	54.5678	32.0879	0.588037	-0.766022	0.1338	1		chr6:864261-864625
2817	chrX.r0240	62530925	62531052	3.73045	0.924426	6.53648	7.07086	2.82188	0.133881	1		chrX:62530925-62531052
17101	chr16.g0447	69486967	69752742	3.72356	0.924426	6.5227	7.05595	2.81884	0.133992	1		chr16:69486967-69752742
28967	chr7.r1083	91248987	91249278	3.71323	0.924426	6.50202	7.03358	2.81426	0.134159	1		chr7:91248987-91249278
47229	chr4.r0450	44414618	44414882	6.08477	3.12909	9.04044	2.88916	1.53065	0.13436	1		chr4:44414618-44414882
42496	chr6.r1687	87787283	87787540	33.9647	25.2932	42.6362	1.68568	0.75333	0.134413	1		chr6:87787283-87787540
9597	chr17.g0218	29873806	29881879	6.07443	3.12909	9.01977	2.88255	1.52735	0.134423	1		chr17:29873806-29881879
19402	chr12.r0666	26499774	26499913	6.06754	3.12909	9.00598	2.87815	1.52514	0.134465	1		chr12:26499774-26499913
12445	chr12.g0296	20075047	20172394	15.841	22.1641	9.5178	0.429424	-1.21953	0.134576	1		chr12:20075047-20172394
37348	chr2.r0061	565916	566046	16.0406	11.0466	21.0346	1.90417	0.929166	0.134921	1		chr2:565916-566046
45668	chr13.g0186	27642271	27788297	19.538	26.0514	13.0247	0.499963	-1.00011	0.135087	1		chr13:27642271-27788297
8361	chrWGS_U.r0250	5298101	5298332	7.44264	10.8803	4.00496	0.368092	-1.44186	0.135335	1		chrWGS_U:5298101-5298332
5113	chr1.r0097	2647862	2648049	8.65172	12.3024	5.00103	0.406508	-1.29865	0.135512	1		chr1:2647862-2648049
42635	chr8.r0216	13451500	13451643	8.65172	12.3024	5.00103	0.406508	-1.29865	0.135512	1		chr8:13451500-13451643
29053	chr6.r0168	6119122	6119252	3.08522	5.16748	1.00296	0.194091	-2.36519	0.135914	1		chr6:6119122-6119252
27472	chr8.r0065	645828	646008	3.08522	5.16748	1.00296	0.194091	-2.36519	0.135914	1		chr8:645828-646008
48258	chr9.g1057	106773110	106986060	3.08522	5.16748	1.00296	0.194091	-2.36519	0.135914	1		chr9:106773110-106986060
1245	chr10.g0359	36183520	36456814	3.08178	5.16748	0.996071	0.192757	-2.37514	0.136102	1		chr10:36183520-36456814
8023	chr4.r0198	8030975	8031239	14.335	9.15007	19.5199	2.1333	1.09309	0.136135	1		chr4:8030975-8031239
5932	chrWGS_U.r1639	137690418	137690577	11.3718	16.2141	6.52959	0.402711	-1.31218	0.136273	1		chrWGS_U:137690418-137690577
20307	chr12.r1249	56348572	56348744	4.85	7.68029	2.01971	0.262973	-1.92701	0.136292	1		chr12:56348572-56348744
31086	chrWGS_U.r2306	210293193	210293333	4.85	7.68029	2.01971	0.262973	-1.92701	0.136292	1		chrWGS_U:210293193-210293333
39534	chr6.r1502	76751701	76751935	14.5587	9.57681	19.5405	2.0404	1.02885	0.136513	1		chr6:76751701-76751935
20795	chr12.g0437	24727196	24775673	4.83622	7.68029	1.99214	0.259384	-1.94684	0.136767	1		chr12:24727196-24775673
14943	chr15.r1089	152348479	152348779	3.0749	0.616284	5.53352	8.97885	3.16653	0.136811	1		chr15:152348479-152348779
8593	chrWGS_U.r1001	64545492	64545613	4.47531	7.94076	1.00985	0.127173	-2.97513	0.1369	1		chrWGS_U:64545492-64545613
40533	chr7.r1458	121433782	121433885	3.06801	0.616284	5.51974	8.95648	3.16293	0.136968	1		chr7:121433782-121433885
48832	chrX.g0880	109403881	109405983	3.06801	0.616284	5.51974	8.95648	3.16293	0.136968	1		chrX:109403881-109405983
5166	chr2.g1002	65880764	65883776	2.40212	0.308142	4.4961	14.591	3.86701	0.137092	1		chr2:65880764-65883776
48300	chr5.r0232	7143736	7143873	2.40212	0.308142	4.4961	14.591	3.86701	0.137092	1		chr5:7143736-7143873
15606	chr6.r0955	49982156	49982315	2.40212	0.308142	4.4961	14.591	3.86701	0.137092	1		chr6:49982156-49982315
31884	chr14.g0142	16481917	16504421	3.06112	0.616284	5.50595	8.93412	3.15933	0.137125	1		chr14:16481917-16504421
22900	chr6.r1066	55468320	55468483	3.06112	0.616284	5.50595	8.93412	3.15933	0.137125	1		chr6:55468320-55468483
37867	chr9.g0347	13907955	13908835	90.429	71.7075	109.151	1.52216	0.606124	0.137326	1		chr9:13907955-13908835
48743	chr3.g0262	16763044	16768317	150.12	120.895	179.344	1.48347	0.568975	0.137817	1		chr3:16763044-16768317
47150	chr11.r0094	3281635	3281781	5.90501	8.79425	3.01578	0.342926	-1.54403	0.137893	1		chr11:3281635-3281781
17178	chr16.r0309	54150742	54151099	438.096	348.485	527.706	1.51429	0.598639	0.137948	1		chr16:54150742-54151099
30679	chr4.r1178	129175810	129176013	13.0468	18.0629	8.03059	0.44459	-1.16945	0.138346	1		chr4:129175810-129176013
15463	chr16.r0415	70639688	70639889	2.37055	4.24306	0.498035	0.117377	-3.09078	0.138403	1		chr16:70639688-70639889
10257	chr2.g1474	122956091	123053522	2.37055	4.24306	0.498035	0.117377	-3.09078	0.138403	1		chr2:122956091-123053522
42623	chr3.r1364	88782889	88783064	2.37055	4.24306	0.498035	0.117377	-3.09078	0.138403	1		chr3:88782889-88783064
9290	chr7.g0159	21626457	21644133	2.37055	4.24306	0.498035	0.117377	-3.09078	0.138403	1		chr7:21626457-21644133
17946	chr6.r2271	156595420	156595855	32.2496	22.306	42.1933	1.89157	0.919584	0.138556	1		chr6:156595420-156595855
5566	chr10.r0317	30817050	30817281	4.82772	1.65931	7.99613	4.81894	2.26871	0.138626	1		chr10:30817050-30817281
33190	chr3.r0858	40531848	40532190	72.2466	53.2167	91.2764	1.71518	0.778364	0.138737	1		chr3:40531848-40532190
6489	chr4.r0012	258445	259049	9.54833	5.09655	14.0001	2.74698	1.45785	0.138891	1		chr4:258445-259049
29501	chr4.r0023	287179	287214	7.56671	4.59887	10.5345	2.29068	1.19578	0.138898	1		chr4:287179-287214
17589	chr13.r0042	4062557	4062638	1.71862	3.43723	0	0	#NAME?	0.138983	1		chr13:4062557-4062638
29250	chr13.r0087	16350540	16350650	1.71862	3.43723	0	0	#NAME?	0.138983	1		chr13:16350540-16350650
14957	chr16.g0381	57685780	57879929	1.71862	3.43723	0	0	#NAME?	0.138983	1		chr16:57685780-57879929
30793	chr18.r0201	9972751	9972909	1.71862	3.43723	0	0	#NAME?	0.138983	1		chr18:9972751-9972909
25348	chr2.r0613	21393270	21393403	1.71862	3.43723	0	0	#NAME?	0.138983	1		chr2:21393270-21393403
35982	chr4.r0901	103245933	103246107	1.71862	3.43723	0	0	#NAME?	0.138983	1		chr4:103245933-103246107
24225	chr8.r0652	94911905	94912034	1.71862	3.43723	0	0	#NAME?	0.138983	1		chr8:94911905-94912034
32983	chr9.r0551	46635698	46635817	1.71862	3.43723	0	0	#NAME?	0.138983	1		chr9:46635698-46635817
39998	chrWGS_U.r1765	153160972	153161094	1.71862	3.43723	0	0	#NAME?	0.138983	1		chrWGS_U:153160972-153161094
8695	chr3.g1325	137727282	137733268	50.0125	34.7979	65.227	1.87445	0.906467	0.139045	1		chr3:137727282-137733268
22312	chr3.g0759	57783873	58028603	9.26327	13.5117	5.01481	0.371145	-1.42995	0.139207	1		chr3:57783873-58028603
13480	chr11.r0647	82727422	82727606	58.3484	46.462	70.2349	1.51166	0.596138	0.139268	1		chr11:82727422-82727606
3183	chrWGS_U.r1349	104267078	104267504	50.1381	40.1329	60.1433	1.4986	0.58362	0.139298	1		chrWGS_U:104267078-104267504
45416	chr12.r0251	5544547	5544830	8.80579	12.6106	5.00103	0.396575	-1.33434	0.13935	1		chr12:5544547-5544830
14601	chr8.r0645	94070718	94070867	3.95397	6.40005	1.50789	0.235606	-2.08555	0.139501	1		chr8:94070718-94070867
215	chr3.r0430	17849722	17849929	11.1516	15.7873	6.51581	0.412724	-1.27675	0.139907	1		chr3:17849722-17849929
44661	chr4.g0042	881206	882548	217.727	176.53	258.925	1.46674	0.552615	0.139932	1		chr4:881206-882548
14550	chr8.r0685	101865585	101865698	4.34525	7.18261	1.50789	0.209936	-2.25198	0.140384	1		chr8:101865585-101865698
33102	chr6.g1314	100586451	100741297	3.36134	5.71283	1.00985	0.176769	-2.50006	0.14041	1		chr6:100586451-100741297
5465	chr7.g0102	10444376	10492231	3.36134	5.71283	1.00985	0.176769	-2.50006	0.14041	1		chr7:10444376-10492231
37913	chr6.g1628	154075454	154099465	7.12273	3.74538	10.5001	2.80348	1.48722	0.140433	1		chr6:154075454-154099465
41262	chr17.r0526	57740383	57740514	3.3579	5.71283	1.00296	0.175563	-2.50994	0.140574	1		chr17:57740383-57740514
36361	chr6.g1536	145356668	145442149	3.3579	5.71283	1.00296	0.175563	-2.50994	0.140574	1		chr6:145356668-145442149
42804	chr1.r0487	79816370	79816593	7.22926	10.4536	4.00496	0.383119	-1.38414	0.140701	1		chr1:79816370-79816593
26405	chr13.g1119	162453999	162481946	3.35445	5.71283	0.996071	0.174357	-2.51989	0.140737	1		chr13:162453999-162481946
37882	chrX.r0018	5778140	5778375	3.35445	5.71283	0.996071	0.174357	-2.51989	0.140737	1		chrX:5778140-5778375
5487	chr4.r1080	114653337	114653698	17.0795	10.5722	23.5868	2.23103	1.15771	0.141164	1		chr4:114653337-114653698
35274	chr7.r1416	116308346	116308534	15.633	20.7176	10.5483	0.509148	-0.973842	0.141165	1		chr7:116308346-116308534
36774	chr14.r0817	54571153	54571620	34.2727	23.9653	44.5801	1.8602	0.895454	0.141339	1		chr14:54571153-54571620
3044	chr1.g1925	289539116	289542231	51.2918	38.4491	64.1344	1.66803	0.738149	0.141362	1		chr1:289539116-289542231
44419	chr12.r0750	36267839	36268071	3.8592	6.21051	1.50789	0.242796	-2.04218	0.141464	1		chr12:36267839-36268071
26294	chr17.r0413	46925226	46925362	3.8592	6.21051	1.50789	0.242796	-2.04218	0.141464	1		chr17:46925226-46925362
3914	chr1.r1986	285479467	285479584	1.44594	2.89188	0	0	#NAME?	0.1415	1		chr1:285479467-285479584
38697	chr14.g1057	124906325	124910071	1.44594	2.89188	0	0	#NAME?	0.1415	1		chr14:124906325-124910071
27889	chr14.r0082	7439546	7439659	1.44594	2.89188	0	0	#NAME?	0.1415	1		chr14:7439546-7439659
7757	chr14.r1211	92759014	92759134	1.44594	2.89188	0	0	#NAME?	0.1415	1		chr14:92759014-92759134
1131	chr15.r0550	108396236	108396341	1.44594	2.89188	0	0	#NAME?	0.1415	1		chr15:108396236-108396341
32559	chr16.g0438	68285882	68317484	1.44594	2.89188	0	0	#NAME?	0.1415	1		chr16:68285882-68317484
38449	chrWGS_U.r0770	36977112	36977215	1.44594	2.89188	0	0	#NAME?	0.1415	1		chrWGS_U:36977112-36977215
21841	chrWGS_U.r1042	68736804	68736949	1.44594	2.89188	0	0	#NAME?	0.1415	1		chrWGS_U:68736804-68736949
22263	chrX.r0017	5771579	5771691	1.44594	2.89188	0	0	#NAME?	0.1415	1		chrX:5771579-5771691
48951	chr4.r0691	87191361	87191571	3.85231	6.21051	1.49411	0.240577	-2.05543	0.141773	1		chr4:87191361-87191571
8713	chr1.r1241	195577201	195577364	12.8196	17.6362	8.00302	0.453784	-1.13992	0.141778	1		chr1:195577201-195577364
872	chr3.g0536	39675336	39727555	8.33444	4.59887	12.07	2.62456	1.39207	0.141789	1		chr3:39675336-39727555
16043	chr13.r0558	43141768	43142175	6.70288	2.89188	10.5139	3.63565	1.86221	0.142012	1		chr13:43141768-43142175
18882	chr1.g1998	294489933	294495474	189.675	152.778	226.573	1.48302	0.56854	0.142235	1		chr1:294489933-294495474
31286	chr6.g0895	59980805	59992614	9.47406	5.40469	13.5434	2.50587	1.32531	0.142546	1		chr6:59980805-59992614
16213	chr1.r0399	58207181	58207303	2.64667	4.78841	0.504927	0.105448	-3.2454	0.142656	1		chr1:58207181-58207303
28132	chr15.r0400	81351980	81352180	2.64667	4.78841	0.504927	0.105448	-3.2454	0.142656	1		chr15:81351980-81352180
36389	chr6.g0661	50159936	50212186	9.25035	4.97794	13.5228	2.71653	1.44177	0.142675	1		chr6:50159936-50212186
930	chr7.g0280	24690076	24714461	12.4276	8.34425	16.511	1.97873	0.984571	0.142729	1		chr7:24690076-24714461
1614	chr13.r1090	125545796	125545943	2.64322	4.78841	0.498035	0.104009	-3.26523	0.14285	1		chr13:125545796-125545943
43254	chr18.r0489	41819580	41819980	8.05968	3.12909	12.9903	4.15145	2.05361	0.142903	1		chr18:41819580-41819980
23595	chr5.g0397	23491586	23495051	2.86451	0.734889	4.99414	6.79577	2.76464	0.142956	1		chr5:23491586-23495051
37852	chr6.r2057	147608961	147609155	12.9009	17.778	8.0237	0.451326	-1.14776	0.143713	1		chr6:147608961-147609155
15988	chrWGS_U.g0846	120397059	120453166	7.55504	3.08142	12.0287	3.90361	1.96481	0.143844	1		chrWGS_U:120397059-120453166
18692	chr14.g0698	80198665	80212798	12.8431	7.13494	18.5514	2.60007	1.37855	0.143915	1		chr14:80198665-80212798
10810	chr6.r1554	78206962	78207124	8.18137	4.36166	12.0011	2.7515	1.46022	0.143964	1		chr6:78206962-78207124
10072	chr1.r0278	24960965	24961150	4.63318	7.25354	2.01282	0.277494	-1.84947	0.144124	1		chr1:24960965-24961150
4186	chrWGS_U.r0521	11033803	11034169	4.62284	7.25354	1.99214	0.274644	-1.86437	0.144517	1		chrWGS_U:11033803-11034169
23193	chrWGS_U.r2128	190935391	190935527	12.0697	16.5931	7.54634	0.454786	-1.13674	0.144527	1		chrWGS_U:190935391-190935527
10698	chr18.g0439	43447490	43465023	5.21929	2.3942	8.04437	3.35994	1.74843	0.144594	1		chr18:43447490-43465023
23672	chr9.r0917	100166176	100166400	5.20895	2.3942	8.0237	3.3513	1.74472	0.144682	1		chr9:100166176-100166400
38157	chr14.g0572	59936801	60104849	26.2921	34.0398	18.5445	0.544788	-0.876234	0.144783	1		chr14:59936801-60104849
15031	chr5.r0745	62190852	62191004	15.4136	8.70006	22.1272	2.54334	1.34672	0.144913	1		chr5:62190852-62191004
50103	chr2.g1617	146088522	146095172	123.919	96.5019	151.337	1.56823	0.649136	0.144947	1		chr2:146088522-146095172
7112	chr1.r2069	287625990	287626529	25.529	19.5094	31.5485	1.61709	0.693399	0.145073	1		chr1:287625990-287626529
37739	chr11.r0084	3142581	3142858	15.5343	21.0734	9.99516	0.474302	-1.07612	0.145188	1		chr11:3142581-3142858
31799	chrWGS_U.r0703	27563202	27563410	5.40027	8.29657	2.50396	0.301806	-1.7283	0.145269	1		chrWGS_U:27563202-27563410
45544	chr1.g0647	104535884	104567870	25.6817	18.3001	33.0633	1.80672	0.853376	0.145462	1		chr1:104535884-104567870
20215	chr1.g1371	227429851	227432795	13.8997	9.26867	18.5307	1.99928	0.999481	0.145763	1		chr1:227429851-227432795
41496	chr3.g0776	59593385	59606214	8.27247	12.0419	4.50299	0.373942	-1.41911	0.145886	1		chr3:59593385-59606214
8243	chr7.r0647	53195595	53195829	24.8286	17.092	32.5653	1.90529	0.930014	0.145923	1		chr7:53195595-53195829
40469	chr7.r1043	90251396	90253017	30.9751	39.8712	22.0789	0.553756	-0.852677	0.14599	1		chr7:90251396-90253017
45531	chr14.r1353	112940076	112940275	23.3483	31.1956	15.5011	0.496901	-1.00897	0.146772	1		chr14:112940076-112940275
46786	chr2.r0078	1217374	1217556	3.57983	0.616284	6.54337	10.6175	3.40837	0.147071	1		chr2:1217374-1217556
18235	chr2.r0048	519855	520353	100.116	77.8227	122.41	1.57293	0.653454	0.147074	1		chr2:519855-520353
1101	chr8.g0011	351588	367366	24.0036	16.4036	31.6036	1.92663	0.946077	0.14716	1		chr8:351588-367366
1238	chr16.g0194	30199541	30201545	9.12772	13.2268	5.02859	0.380181	-1.39524	0.147278	1		chr16:30199541-30201545
8532	chr14.r1632	142247042	142247301	10.7248	14.9338	6.51581	0.436312	-1.19657	0.147449	1		chr14:142247042-142247301
1678	chr14.g0086	9636270	9670288	4.25904	1.46978	7.0483	4.79549	2.26168	0.14759	1		chr14:9636270-9670288
35449	chr6.g0984	67354047	67380973	21.4793	15.4083	27.5504	1.78803	0.838372	0.147684	1		chr6:67354047-67380973
10487	chr7.g1091	82303504	82358219	11.282	15.5501	7.01384	0.451048	-1.14865	0.148062	1		chr7:82303504-82358219
100	chr14.g0538	55465305	55473037	12.3997	16.7827	8.0168	0.477683	-1.06587	0.148519	1		chr14:55465305-55473037
31310	chr3.r1513	112333312	112333485	32.333	40.6294	24.0366	0.591607	-0.757288	0.148563	1		chr3:112333312-112333485
6066	chr1.r1827	279962501	279962625	4.77876	1.54071	8.0168	5.20332	2.37943	0.148591	1		chr1:279962501-279962625
36214	chr13.r0688	73706722	73707005	31.3506	23.6339	39.0673	1.65302	0.725103	0.148928	1		chr13:73706722-73707005
6439	chr2.g0141	5418617	5420265	4.98704	2.93956	7.03452	2.39305	1.25885	0.148973	1		chr2:5418617-5420265
17484	chr14.r1435	119083094	119083432	10.9496	6.32912	15.57	2.46006	1.2987	0.150051	1		chr14:119083094-119083432
44744	chr18.g0563	54387040	54411113	183.033	149.626	216.44	1.44654	0.532611	0.150074	1		chr18:54387040-54411113
19627	chr9.g0050	2793787	2808508	15.1264	7.25354	22.9992	3.17076	1.66483	0.150098	1		chr9:2793787-2808508
10235	chr17.r0240	39619652	39619844	6.72107	9.95589	3.48625	0.350169	-1.51388	0.150223	1		chr17:39619652-39619844
34892	chr5.r0922	69725253	69725534	3.63057	6.25819	1.00296	0.160264	-2.64148	0.150349	1		chr5:69725253-69725534
20550	chr14.r1040	73666076	73666400	9.95429	13.8908	6.01777	0.43322	-1.20683	0.15071	1		chr14:73666076-73666400
24928	chr4.r0457	46278296	46278512	6.48441	3.43723	9.53158	2.77304	1.47147	0.150874	1		chr4:46278296-46278512
8751	chr13.r1335	153981626	153981950	15.1144	20.2199	10.0089	0.495004	-1.01449	0.1509	1		chr13:153981626-153981950
11078	chr6.r0025	266018	266142	6.47752	3.43723	9.5178	2.76903	1.46938	0.150907	1		chr6:266018-266142
21352	chr14.g0846	100175340	100175881	6.47407	3.43723	9.51091	2.76702	1.46834	0.150924	1		chr14:100175340-100175881
40475	chrWGS_U.g0876	126345974	126440105	4.77022	2.51281	7.02763	2.79672	1.48374	0.151226	1		chrWGS_U:126345974-126440105
960	chr6.r0865	48447893	48448190	16.8541	11.1175	22.5908	2.032	1.0229	0.151229	1		chr6:48447893-48448190
29822	chr2.g0878	60918037	60919107	4.76333	2.51281	7.01384	2.79124	1.4809	0.1513	1		chr2:60918037-60919107
38062	chr4.g0932	104883958	105030361	920.344	767.993	1072.7	1.39675	0.482076	0.151317	1		chr4:104883958-105030361
16819	chr6.r1927	126484200	126484335	3.14452	5.28609	1.00296	0.189736	-2.39793	0.151418	1		chr6:126484200-126484335
14748	chr9.r0884	97734789	97734972	11.2178	15.9059	6.52959	0.410513	-1.2845	0.151426	1		chr9:97734789-97734972
1924	chr5.r0700	55244324	55244552	27.2489	34.9642	19.5336	0.558675	-0.839918	0.151439	1		chr5:55244324-55244552
46132	chr2.g0696	53460272	53474381	5.96087	8.91286	3.00889	0.337589	-1.56666	0.151494	1		chr2:53460272-53474381
29876	chrWGS_U.g0745	103073675	103218620	3.64583	5.78376	1.50789	0.260711	-1.93948	0.151625	1		chrWGS_U:103073675-103218620
7739	chr1.r2213	294607812	294607985	6.27104	3.01049	9.53158	3.16613	1.66272	0.151927	1		chr1:294607812-294607985
31564	chr8.r0973	143996792	143997108	6.2607	3.01049	9.51091	3.15926	1.65959	0.151979	1		chr8:143996792-143997108
15124	chr13.g0984	140350562	140554853	11.0652	15.1234	7.00695	0.463319	-1.10992	0.152027	1		chr13:140350562-140554853
31790	chr15.r0148	49472483	49472855	9.4504	4.85934	14.0415	2.88958	1.53086	0.152232	1		chr15:49472483-49472855
46642	chr1.r0342	46394356	46394528	5.19378	7.86983	2.51774	0.319923	-1.6442	0.152376	1		chr1:46394356-46394528
24924	chr4.r0453	44602617	44602751	4.90586	7.79889	2.01282	0.25809	-1.95405	0.15253	1		chr4:44602617-44602751
47446	chr1.g0247	33084639	33087496	4.90241	7.79889	2.00592	0.257206	-1.959	0.152651	1		chr1:33084639-33087496
19695	chr1.r0260	20155341	20155577	4.90241	7.79889	2.00592	0.257206	-1.959	0.152651	1		chr1:20155341-20155577
5197	chr12.r1178	55348282	55348404	6.05766	2.58374	9.53158	3.68906	1.88325	0.153029	1		chr12:55348282-55348404
32815	chrWGS_U.r2135	191385823	191386209	6.04733	2.58374	9.51091	3.68106	1.88012	0.153084	1		chrWGS_U:191385823-191386209
20426	chr7.g1168	86347027	86359649	26.0409	17.5176	34.5643	1.97312	0.980479	0.153144	1		chr7:86347027-86359649
20636	chr13.g0267	33653176	33678462	4.55684	2.08606	7.02763	3.36885	1.75226	0.153598	1		chr13:33653176-33678462
7666	chr8.g0739	118788905	118789872	4.55684	2.08606	7.02763	3.36885	1.75226	0.153598	1		chr8:118788905-118789872
11076	chr12.r0448	17094744	17094936	6.69498	2.82095	10.569	3.74661	1.90559	0.15371	1		chr12:17094744-17094936
15470	chr12.g0002	34409	45435	7.52927	4.05352	11.005	2.71493	1.44091	0.153747	1		chr12:34409-45435
32456	chr7.r0481	36430024	36430184	7.21056	10.928	3.49314	0.319651	-1.64543	0.15376	1		chr7:36430024-36430184
10710	chr9.g0811	64283077	64323933	7.32968	3.62677	11.0326	3.04198	1.60501	0.154275	1		chr9:64283077-64323933
40979	chr4.g0037	770601	777405	12.3837	7.25354	17.5139	2.41454	1.27175	0.154538	1		chr4:770601-777405
14330	chr3.r0938	41298460	41298772	284.084	227.755	340.413	1.49464	0.579801	0.154551	1		chr3:41298460-41298772
136	chr6.r0092	1077040	1077443	25.8612	11.971	39.7514	3.32064	1.73146	0.15488	1		chr6:1077040-1077443
24825	chrWGS_U.r0670	23530411	23530630	14.8347	20.1722	9.49713	0.470802	-1.08681	0.154968	1		chrWGS_U:23530411-23530630
13111	chr15.r0351	71184648	71184904	17.4383	23.8234	11.0533	0.463966	-1.10791	0.155031	1		chr15:71184648-71184904
19458	chr3.r1649	118675679	118675833	13.233	17.9443	8.52173	0.474899	-1.07431	0.155298	1		chr3:118675679-118675833
48590	chr13.g0600	77110862	77155519	16.6352	9.76635	23.5041	2.40664	1.26702	0.15558	1		chr13:77110862-77155519
30289	chr3.r0469	21595435	21595566	2.43329	4.36166	0.504927	0.115765	-3.11073	0.155728	1		chr3:21595435-21595566
31114	chr6.r0754	45198022	45198220	2.43329	4.36166	0.504927	0.115765	-3.11073	0.155728	1		chr6:45198022-45198220
44743	chr18.g0564	54420757	54426733	142.572	112.835	172.31	1.5271	0.610794	0.155851	1		chr18:54420757-54426733
28538	chr2.r0489	16132628	16132740	2.42985	4.36166	0.498035	0.114185	-3.13056	0.155959	1		chr2:16132628-16132740
33094	chr3.r0023	913108	913308	2.42985	4.36166	0.498035	0.114185	-3.13056	0.155959	1		chr3:913108-913308
28393	chrWGS_U.r0182	3468142	3468302	2.42985	4.36166	0.498035	0.114185	-3.13056	0.155959	1		chrWGS_U:3468142-3468302
9370	chr10.g0171	18888341	19085631	23.56	32.0479	15.072	0.470296	-1.08836	0.156104	1		chr10:18888341-19085631
11643	chr9.r0113	1520858	1521052	4.34347	1.65931	7.02763	4.23526	2.08245	0.156139	1		chr9:1520858-1521052
27870	chr4.r0377	36845572	36845728	7.84228	11.1885	4.4961	0.401852	-1.31526	0.156193	1		chr4:36845572-36845728
21460	chr2.g0074	3565855	3569082	4.33658	1.65931	7.01384	4.22695	2.07962	0.156224	1		chr2:3565855-3569082
50438	chr12.r1439	63484229	63484342	5.99634	8.98379	3.00889	0.334924	-1.57809	0.156542	1		chr12:63484229-63484342
2334	chr8.r0358	43998249	43998573	89.16	66.5621	111.758	1.679	0.747604	0.156683	1		chr8:43998249-43998573
25258	chr2.r1988	143502734	143503065	13.6847	9.81402	17.5553	1.7888	0.838988	0.156756	1		chr2:143502734-143503065
14269	chrWGS_U.r2521	235368764	235368883	3.11353	0.734889	5.49217	7.47347	2.90178	0.156774	1		chrWGS_U:235368764-235368883
13412	chr6.r1319	63659412	63659962	34.4823	26.8816	42.0831	1.5655	0.646621	0.15708	1		chr6:63659412-63659962
7119	chr10.r0263	29210909	29211134	15.4375	10.8571	20.0179	1.84377	0.882657	0.157161	1		chr10:29210909-29211134
7987	chr1.r2111	287981251	287982211	37.6024	28.6118	46.5929	1.62845	0.703499	0.157277	1		chr1:287981251-287982211
48127	chr14.g1047	124117081	124149798	373.603	303.398	443.809	1.4628	0.54873	0.157666	1		chr14:124117081-124149798
38477	chr1.r1805	278381592	278381677	3.9185	6.32912	1.50789	0.238246	-2.06947	0.157686	1		chr1:278381592-278381677
17455	chr1.r2127	288313391	288313495	1.50789	0	3.01578	Inf	Inf	0.158023	1		chr1:288313391-288313495
17342	chr10.g0004	74427	86235	1.50789	0	3.01578	Inf	Inf	0.158023	1		chr10:74427-86235
27005	chr11.r0602	78025958	78026044	1.50789	0	3.01578	Inf	Inf	0.158023	1		chr11:78025958-78026044
36257	chr13.g0170	25652688	25666401	1.50789	0	3.01578	Inf	Inf	0.158023	1		chr13:25652688-25666401
44908	chr2.r1713	104392760	104392851	1.50789	0	3.01578	Inf	Inf	0.158023	1		chr2:104392760-104392851
16175	chr2.r2253	162957281	162957379	1.50789	0	3.01578	Inf	Inf	0.158023	1		chr2:162957281-162957379
15372	chr6.r0450	26177289	26177375	1.50789	0	3.01578	Inf	Inf	0.158023	1		chr6:26177289-26177375
50033	chr6.r0778	46534581	46534720	1.50789	0	3.01578	Inf	Inf	0.158023	1		chr6:46534581-46534720
48362	chr6.r1911	124188416	124188509	1.50789	0	3.01578	Inf	Inf	0.158023	1		chr6:124188416-124188509
24031	chr7.r1463	121736896	121736969	1.50789	0	3.01578	Inf	Inf	0.158023	1		chr7:121736896-121736969
6983	chrX.g0402	46529392	46532209	1.50789	0	3.01578	Inf	Inf	0.158023	1		chrX:46529392-46532209
38715	chr10.r0752	75611780	75611963	11.3492	6.63726	16.0612	2.41985	1.27492	0.158199	1		chr10:75611780-75611963
30154	chr10.g0288	29989024	29992539	1.50444	0	3.00889	Inf	Inf	0.158254	1		chr10:29989024-29992539
39076	chr12.r0077	1134282	1134463	1.50444	0	3.00889	Inf	Inf	0.158254	1		chr12:1134282-1134463
19399	chr12.r0661	26130637	26130746	1.50444	0	3.00889	Inf	Inf	0.158254	1		chr12:26130637-26130746
4927	chr13.r1389	163730778	163730881	1.50444	0	3.00889	Inf	Inf	0.158254	1		chr13:163730778-163730881
31886	chr14.g0144	16659074	16679181	1.50444	0	3.00889	Inf	Inf	0.158254	1		chr14:16659074-16679181
32821	chr15.r0166	51730564	51730620	1.50444	0	3.00889	Inf	Inf	0.158254	1		chr15:51730564-51730620
21333	chr15.r0742	129483057	129483270	1.50444	0	3.00889	Inf	Inf	0.158254	1		chr15:129483057-129483270
4489	chr18.r0039	346209	346307	1.50444	0	3.00889	Inf	Inf	0.158254	1		chr18:346209-346307
5670	chr2.r0845	54097053	54097163	1.50444	0	3.00889	Inf	Inf	0.158254	1		chr2:54097053-54097163
15217	chr2.r1007	56353919	56353981	1.50444	0	3.00889	Inf	Inf	0.158254	1		chr2:56353919-56353981
4557	chr2.r2194	158395374	158395534	1.50444	0	3.00889	Inf	Inf	0.158254	1		chr2:158395374-158395534
19058	chr3.g0174	9251822	9285441	1.50444	0	3.00889	Inf	Inf	0.158254	1		chr3:9251822-9285441
37745	chr5.r0008	590801	590975	1.50444	0	3.00889	Inf	Inf	0.158254	1		chr5:590801-590975
45046	chr6.g0597	48803644	48818444	1.50444	0	3.00889	Inf	Inf	0.158254	1		chr6:48803644-48818444
34747	chr8.r0375	50896650	50896778	1.50444	0	3.00889	Inf	Inf	0.158254	1		chr8:50896650-50896778
32022	chrWGS_U.g1530	227738768	227819847	1.50444	0	3.00889	Inf	Inf	0.158254	1		chrWGS_U:227738768-227819847
2178	chr1.r0607	102923104	102923243	1.50524	3.01049	0	0	#NAME?	0.158281	1		chr1:102923104-102923243
11403	chr12.g0159	7835267	8115099	1.50524	3.01049	0	0	#NAME?	0.158281	1		chr12:7835267-8115099
25721	chr12.r1304	59470799	59470910	1.50524	3.01049	0	0	#NAME?	0.158281	1		chr12:59470799-59470910
35615	chr13.g1054	151416025	151445524	1.50524	3.01049	0	0	#NAME?	0.158281	1		chr13:151416025-151445524
21315	chr13.r0188	27741538	27741653	1.50524	3.01049	0	0	#NAME?	0.158281	1		chr13:27741538-27741653
11526	chr14.r0517	44873103	44873264	1.50524	3.01049	0	0	#NAME?	0.158281	1		chr14:44873103-44873264
27621	chr14.r1616	139577804	139577917	1.50524	3.01049	0	0	#NAME?	0.158281	1		chr14:139577804-139577917
37410	chr15.r0171	51954510	51954600	1.50524	3.01049	0	0	#NAME?	0.158281	1		chr15:51954510-51954600
43874	chr16.r0384	69100018	69100155	1.50524	3.01049	0	0	#NAME?	0.158281	1		chr16:69100018-69100155
38492	chr18.r0303	16819077	16819229	1.50524	3.01049	0	0	#NAME?	0.158281	1		chr18:16819077-16819229
36034	chr2.r0466	12370545	12370669	1.50524	3.01049	0	0	#NAME?	0.158281	1		chr2:12370545-12370669
29072	chr3.r1651	118716283	118716414	1.50524	3.01049	0	0	#NAME?	0.158281	1		chr3:118716283-118716414
19102	chr4.r0296	18193624	18193722	1.50524	3.01049	0	0	#NAME?	0.158281	1		chr4:18193624-18193722
41068	chr6.r0312	15885363	15885446	1.50524	3.01049	0	0	#NAME?	0.158281	1		chr6:15885363-15885446
38022	chr6.r0585	40932148	40932284	1.50524	3.01049	0	0	#NAME?	0.158281	1		chr6:40932148-40932284
21750	chr6.r1993	143245544	143245645	1.50524	3.01049	0	0	#NAME?	0.158281	1		chr6:143245544-143245645
33085	chr8.r0209	13251497	13251651	1.50524	3.01049	0	0	#NAME?	0.158281	1		chr8:13251497-13251651
4334	chr9.r0548	45635692	45635881	1.50524	3.01049	0	0	#NAME?	0.158281	1		chr9:45635692-45635881
46506	chrWGS_U.g0020	892645	927167	1.50524	3.01049	0	0	#NAME?	0.158281	1		chrWGS_U:892645-927167
140	chrWGS_U.r2058	182815441	182815556	1.50524	3.01049	0	0	#NAME?	0.158281	1		chrWGS_U:182815441-182815556
43439	chr11.r0021	497157	497355	5.75094	8.48611	3.01578	0.355378	-1.49257	0.158346	1		chr11:497157-497355
5121	chr7.g0803	58042682	58120116	19.9224	26.8339	13.0109	0.484869	-1.04433	0.158346	1		chr7:58042682-58120116
30948	chr14.g0424	50388571	50393664	16.5659	9.60007	23.5317	2.4512	1.29349	0.158351	1		chr14:50388571-50393664
15314	chr17.g0273	35240494	35263381	4.11811	2.20467	6.03155	2.73581	1.45197	0.158394	1		chr17:35240494-35263381
32549	chr1.r2016	286357917	286357973	1.501	0	3.00199	Inf	Inf	0.158486	1		chr1:286357917-286357973
17235	chr1.r2202	294595111	294595195	1.501	0	3.00199	Inf	Inf	0.158486	1		chr1:294595111-294595195
23791	chr10.r0403	38795521	38795611	1.501	0	3.00199	Inf	Inf	0.158486	1		chr10:38795521-38795611
6724	chr11.g0040	2905634	2940532	1.501	0	3.00199	Inf	Inf	0.158486	1		chr11:2905634-2940532
2044	chr12.g0160	8155647	8158450	1.501	0	3.00199	Inf	Inf	0.158486	1		chr12:8155647-8158450
36370	chr12.r1035	52536530	52536656	1.501	0	3.00199	Inf	Inf	0.158486	1		chr12:52536530-52536656
27841	chr14.r1752	152860583	152860725	1.501	0	3.00199	Inf	Inf	0.158486	1		chr14:152860583-152860725
44131	chr15.r0770	130802458	130802577	1.501	0	3.00199	Inf	Inf	0.158486	1		chr15:130802458-130802577
20397	chr17.g0093	13034827	13043061	1.501	0	3.00199	Inf	Inf	0.158486	1		chr17:13034827-13043061
34070	chr17.r0636	68764558	68764648	1.501	0	3.00199	Inf	Inf	0.158486	1		chr17:68764558-68764648
11834	chr2.g0085	3664279	3670204	1.501	0	3.00199	Inf	Inf	0.158486	1		chr2:3664279-3670204
35505	chr2.g0811	58389629	58418318	1.501	0	3.00199	Inf	Inf	0.158486	1		chr2:58389629-58418318
25944	chr2.g0823	58692579	58694744	1.501	0	3.00199	Inf	Inf	0.158486	1		chr2:58692579-58694744
10864	chr5.r0696	52870055	52870194	1.501	0	3.00199	Inf	Inf	0.158486	1		chr5:52870055-52870194
25585	chr6.r0633	42393004	42393055	1.501	0	3.00199	Inf	Inf	0.158486	1		chr6:42393004-42393055
50100	chr9.r0522	41989263	41989382	1.501	0	3.00199	Inf	Inf	0.158486	1		chr9:41989263-41989382
45859	chrWGS_U.g1154	165422675	165453746	1.501	0	3.00199	Inf	Inf	0.158486	1		chrWGS_U:165422675-165453746
39617	chr6.r0062	469807	469966	11.5729	7.06401	16.0818	2.27659	1.18687	0.158491	1		chr6:469807-469966
45155	chr1.r0888	134881519	134881667	5.74405	8.48611	3.00199	0.353754	-1.49918	0.15858	1		chr1:134881519-134881667
16969	chr13.g0154	24635779	24696291	19.0234	25.0083	13.0385	0.521367	-0.93963	0.158715	1		chr13:24635779-24696291
4480	chr18.r0030	313471	313658	26.9901	35.9131	18.0671	0.503079	-0.991143	0.158809	1		chr18:313471-313658
45817	chr1.r1997	285802063	285802253	4.12321	1.23257	7.01384	5.69043	2.50854	0.158959	1		chr1:285802063-285802253
17552	chr2.g0022	342806	358012	18.0832	13.1327	23.0337	1.75392	0.810586	0.158968	1		chr2:342806-358012
36499	chr1.r1142	180796586	180796814	7.00408	10.5012	3.50692	0.333953	-1.58228	0.159079	1		chr1:180796586-180796814
9277	chr16.g0545	83957588	84039661	2.65114	0.308142	4.99414	16.2073	4.01857	0.159099	1		chr16:83957588-84039661
22546	chr9.g1067	110770835	110882811	15.0487	19.556	10.5414	0.53904	-0.891537	0.159315	1		chr9:110770835-110882811
4045	chr10.r0056	7412516	7412631	5.91874	1.35117	10.4863	7.76089	2.95622	0.159325	1		chr10:7412516-7412631
20272	chr14.r0617	50799969	50800143	10.7703	15.0524	6.48824	0.431043	-1.2141	0.159554	1		chr14:50799969-50800143
38048	chrWGS_U.g1034	148126868	148136877	6.2556	3.98259	8.52862	2.14148	1.09861	0.159734	1		chrWGS_U:148126868-148136877
26208	chr6.g0222	24079838	24120435	6.24871	3.98259	8.51484	2.13802	1.09627	0.159774	1		chr6:24079838-24120435
41353	chr1.r0003	5302	5772	15.7343	20.9548	10.5139	0.50174	-0.994987	0.159943	1		chr1:5302-5772
31047	chr5.g0768	64763231	64764122	12.8309	8.15471	17.507	2.14686	1.10223	0.159951	1		chr5:64763231-64764122
34850	chr6.r0107	2027299	2027586	55.0779	68.0796	42.0762	0.618044	-0.694219	0.160426	1		chr6:2027299-2027586
37405	chr15.r0176	52193743	52193872	4.68904	7.37215	2.00592	0.272095	-1.87782	0.160509	1		chr15:52193743-52193872
33958	chrWGS_U.g0693	94216633	94268556	48.6868	37.2166	60.157	1.61641	0.692789	0.160515	1		chrWGS_U:94216633-94268556
35277	chr7.r1415	116306484	116306622	4.97007	7.44308	2.49707	0.335489	-1.57566	0.160802	1		chr7:116306484-116306622
34816	chr9.g0915	79436103	79466515	5.45957	8.41518	2.50396	0.297553	-1.74878	0.161207	1		chr9:79436103-79466515
20772	chr12.r0846	42117009	42117197	9.86038	5.16748	14.5533	2.81632	1.49381	0.161241	1		chr12:42117009-42117197
21533	chr9.r1096	128598029	128598188	7.64613	10.7617	4.53056	0.420989	-1.24815	0.161327	1		chr9:128598029-128598188
12765	chr14.r0781	53971596	53971888	10.2733	6.02097	14.5257	2.41252	1.27054	0.161519	1		chr14:53971596-53971888
18533	chr1.r0801	131961974	131962234	10.2768	6.02097	14.5326	2.41366	1.27123	0.161521	1		chr1:131961974-131962234
39806	chrX.g0588	65150409	65166280	10.2906	6.02097	14.5602	2.41824	1.27396	0.16153	1		chrX:65150409-65166280
18639	chr9.r0007	215273	215563	7.6358	10.7617	4.50988	0.419068	-1.25475	0.161605	1		chr9:215273-215563
1022	chr6.r1732	90486881	90487219	3.90129	1.77792	6.02466	3.3886	1.76069	0.161667	1		chr6:90486881-90487219
18103	chr2.g0292	10528896	10542129	3.8944	1.77792	6.01088	3.38085	1.75739	0.161775	1		chr2:10528896-10542129
37386	chr12.r0108	1809076	1809395	45.5279	23.7746	67.2812	2.82996	1.50078	0.161882	1		chr12:1809076-1809395
8147	chr11.r0588	74929690	74929915	19.1485	25.7909	12.506	0.4849	-1.04424	0.161958	1		chr11:74929690-74929915
12575	chr3.r1101	50057751	50058119	15.8904	21.7374	10.0434	0.462034	-1.11393	0.162358	1		chr3:50057751-50058119
20733	chr16.g0362	55478557	55519083	5.82541	3.12909	8.52173	2.72339	1.4454	0.162376	1		chr16:55478557-55519083
43821	chr9.g0290	10226151	10323934	16.9894	21.9502	12.0287	0.547998	-0.867757	0.162733	1		chr9:10226151-10323934
4258	chr2.r1196	62160063	62160521	13.4511	8.84193	18.0602	2.04257	1.03038	0.162954	1		chr2:62160063-62160521
6729	chr11.g0047	3208824	3265820	34.54	43.0236	26.0563	0.605629	-0.723493	0.16327	1		chr11:3208824-3265820
31869	chr3.r0299	10092663	10092867	11.6713	15.8583	7.48431	0.47195	-1.08329	0.163575	1		chr3:10092663-10092867
35319	chr15.g0886	149447662	149489517	5.60859	2.70235	8.51484	3.15091	1.65577	0.163815	1		chr15:149447662-149489517
15837	chr2.r0263	6300919	6301019	2.93115	4.85934	1.00296	0.206399	-2.27649	0.163909	1		chr2:6300919-6301019
5098	chr8.g0919	144653081	144798947	2.93115	4.85934	1.00296	0.206399	-2.27649	0.163909	1		chr8:144653081-144798947
4784	chr6.g1268	91541426	91575066	19.508	24.9607	14.0553	0.563096	-0.828546	0.163926	1		chr6:91541426-91575066
17816	chr3.g0841	67581228	67589496	72.4503	54.8062	90.0943	1.64387	0.717096	0.164017	1		chr3:67581228-67589496
36395	chr12.r0349	14400569	14400809	2.9277	4.85934	0.996071	0.204981	-2.28644	0.164126	1		chr12:14400569-14400809
15496	chr1.r1831	280029089	280029278	9.21815	5.40469	13.0316	2.41117	1.26973	0.164267	1		chr1:280029089-280029278
1919	chr13.r0639	70436403	70436600	25.4199	32.8072	18.0326	0.549655	-0.863403	0.164268	1		chr13:70436403-70436600
36215	chr13.r0689	73707054	73707282	35.7325	28.3514	43.1136	1.52069	0.604724	0.164307	1		chr13:73707054-73707282
1349	chr4.r0263	15140836	15141200	8.78796	4.5512	13.0247	2.86182	1.51693	0.164385	1		chr4:15140836-15141200
46377	chr3.r0890	40790451	40791023	20.5808	13.0373	28.1243	2.15722	1.10917	0.164489	1		chr3:40790451-40791023
8771	chr2.r0032	348594	348762	38.4129	28.1374	48.6885	1.73038	0.79109	0.164552	1		chr2:348594-348762
47024	chr12.g1002	63804015	63819359	87.5665	69.0052	106.128	1.53797	0.621028	0.164613	1		chr12:63804015-63819359
33800	chr12.r0416	16117214	16117410	3.69481	1.35117	6.03845	4.46904	2.15997	0.16505	1		chr12:16117214-16117410
20060	chr18.r0712	59792597	59792710	3.69136	1.35117	6.03155	4.46394	2.15832	0.165109	1		chr18:59792597-59792710
7701	chr1.r1953	284156340	284156391	3.68447	1.35117	6.01777	4.45374	2.15502	0.165227	1		chr1:284156340-284156391
34146	chr13.g1383	212060236	212100081	3.68447	1.35117	6.01777	4.45374	2.15502	0.165227	1		chr13:212060236-212100081
32570	chr7.r0814	63799524	63799892	5.40211	2.2756	8.52862	3.74786	1.90607	0.165257	1		chr7:63799524-63799892
46728	chr2.r2002	145366267	145366407	3.68103	1.35117	6.01088	4.44864	2.15336	0.165286	1		chr2:145366267-145366407
21387	chr1.r0018	92029	92236	20.5587	27.6153	13.5021	0.488934	-1.03229	0.165312	1		chr1:92029-92236
22487	chr13.g0071	11915135	11968505	7.11121	4.17212	10.0503	2.40892	1.26838	0.165366	1		chr13:11915135-11968505
14225	chr8.g0889	141857598	141933227	3.67414	1.35117	5.9971	4.43844	2.15005	0.165404	1		chr8:141857598-141933227
6147	chr1.r0753	125457286	125457692	6.86871	9.71868	4.01874	0.413507	-1.27402	0.165437	1		chr1:125457286-125457692
11888	chr14.r0156	15312207	15312431	8.37633	5.21515	11.5375	2.2123	1.14555	0.165547	1		chr14:15312207-15312431
11594	chr9.r0657	52510719	52511044	8.36255	5.21515	11.5099	2.20702	1.1421	0.165568	1		chr9:52510719-52511044
18197	chr4.r1151	119161442	119161673	8.1664	4.78841	11.5444	2.41091	1.26958	0.165871	1		chr4:119161442-119161673
36993	chr6.g0834	56388848	56399534	8.14573	4.78841	11.5031	2.40227	1.2644	0.165903	1		chr6:56388848-56399534
8639	chr3.r0959	41488775	41489026	11.7454	6.9454	16.5454	2.38221	1.2523	0.166011	1		chr3:41488775-41489026
25663	chr14.r0170	16656943	16657083	2.70597	4.90701	0.504927	0.102899	-3.2807	0.166012	1		chr14:16656943-16657083
43127	chr2.r2050	146258804	146259858	40.4739	29.7967	51.1511	1.71667	0.77961	0.166088	1		chr2:146258804-146259858
16909	chr17.r0191	36740062	36740323	6.87716	3.74538	10.0089	2.67235	1.41811	0.166186	1		chr17:36740062-36740323
8527	chr14.r1637	142741697	142741822	2.70252	4.90701	0.498035	0.101495	-3.30052	0.166205	1		chr14:142741697-142741822
6843	chr16.r0380	65678449	65678563	2.70252	4.90701	0.498035	0.101495	-3.30052	0.166205	1		chr16:65678449-65678563
7908	chr8.g0242	33678165	33693546	7.14639	4.29073	10.0021	2.33109	1.221	0.166256	1		chr8:33678165-33693546
12719	chr15.r0495	100868086	100868245	2.16062	3.81631	0.504927	0.132308	-2.91803	0.166279	1		chr15:100868086-100868245
1505	chr6.r1547	78146317	78146515	25.1901	18.8455	31.5347	1.67333	0.742722	0.166339	1		chr6:78146317-78146515
13976	chr6.r0059	468403	468789	154.636	126.608	182.663	1.44275	0.528818	0.1665	1		chr6:468403-468789
25822	chr17.g0591	59943750	59945683	7.7431	3.93491	11.5513	2.93559	1.55365	0.166557	1		chr17:59943750-59945683
6264	chr10.r0770	77286532	77286925	7.73621	3.93491	11.5375	2.93209	1.55193	0.166568	1		chr10:77286532-77286925
32712	chr14.r1549	130697825	130697965	2.15717	3.81631	0.498035	0.130502	-2.93786	0.1667	1		chr14:130697825-130697965
30308	chr3.r1829	133443388	133443564	2.15717	3.81631	0.498035	0.130502	-2.93786	0.1667	1		chr3:133443388-133443564
7095	chr6.r0278	14954347	14954460	2.15717	3.81631	0.498035	0.130502	-2.93786	0.1667	1		chr6:14954347-14954460
2529	chr13.r0254	31916049	31916218	3.24574	1.46978	5.0217	3.41664	1.77258	0.166782	1		chr13:31916049-31916218
39006	chr9.r0272	8806871	8807021	6.02707	9.03146	3.02267	0.334682	-1.57914	0.166854	1		chr9:8806871-8807021
46810	chr12.r1459	64137909	64138097	3.2354	1.46978	5.00103	3.40257	1.76663	0.167009	1		chr12:64137909-64138097
10469	chr1.r0335	41838645	41838853	15.2878	9.45821	21.1173	2.2327	1.15879	0.167091	1		chr1:41838645-41838853
41727	chr7.g0177	21885241	21886996	12.389	8.22564	16.5523	2.01228	1.00883	0.167128	1		chr7:21885241-21886996
10456	chr11.g0090	6886969	6940960	11.482	15.4315	7.53255	0.488128	-1.03467	0.167147	1		chr11:6886969-6940960
6347	chr3.r0645	33014239	33014388	6.01673	9.03146	3.00199	0.332393	-1.58904	0.167185	1		chr3:33014239-33014388
5701	chr13.g0319	35533317	35537770	20.8949	26.7386	15.0513	0.562907	-0.829032	0.167323	1		chr13:35533317-35537770
671	chr15.g0138	35495431	35497492	35.4275	26.2886	44.5663	1.69527	0.761519	0.167341	1		chr15:35495431-35497492
19024	chr12.r0540	20066508	20066691	19.9871	25.9328	14.0415	0.541457	-0.885081	0.167699	1		chr12:20066508-20066691
35684	chr14.g1242	152885755	152931354	52.4414	41.7445	63.1384	1.5125	0.596931	0.167708	1		chr14:152885755-152931354
6956	chr18.g0449	43852653	43927796	9.94248	14.3652	5.51974	0.384243	-1.37991	0.167774	1		chr18:43852653-43927796
24543	chr16.r0016	6948351	6948507	3.36255	0.734889	5.99021	8.15117	3.02701	0.167809	1		chr16:6948351-6948507
28778	chr3.r0409	17673734	17673995	7.35476	10.6908	4.01874	0.375907	-1.41155	0.167856	1		chr3:17673734-17673995
4503	chr15.r0050	18457824	18457942	3.70513	5.90237	1.50789	0.255472	-1.96876	0.167904	1		chr15:18457824-18457942
21070	chr6.g0619	49214688	49223814	10.7492	6.4954	15.0031	2.3098	1.20777	0.167985	1		chr6:49214688-49223814
48740	chr2.g0853	60132932	60164472	17.0112	11.971	22.0514	1.84206	0.881323	0.16799	1		chr2:60132932-60164472
37694	chr8.r0640	92263862	92264113	10.51	14.9815	6.03845	0.40306	-1.31093	0.168015	1		chr8:92263862-92264113
13320	chr9.g0264	7801180	7855998	3.70168	5.90237	1.501	0.254304	-1.97537	0.168079	1		chr9:7801180-7855998
11437	chr2.g0540	29703575	29740695	5.24964	7.98843	2.51085	0.314311	-1.66974	0.168563	1		chr2:29703575-29740695
36078	chr15.r0302	64336807	64337080	8.08767	11.6861	4.48921	0.384148	-1.38026	0.168564	1		chr15:64336807-64337080
17560	chr6.r0717	44493284	44493573	5.54993	1.54071	9.55915	6.20438	2.63329	0.168898	1		chr6:44493284-44493573
16747	chr3.g0519	39229668	39250312	3.47799	0.924426	6.03155	6.52465	2.7059	0.168918	1		chr3:39229668-39250312
11070	chr12.r0443	16918897	16919260	3.4711	0.924426	6.01777	6.50974	2.7026	0.169046	1		chr12:16918897-16919260
3005	chr7.g1032	80368287	80389831	3.4711	0.924426	6.01777	6.50974	2.7026	0.169046	1		chr7:80368287-80389831
4118	chr9.r0014	272967	273165	3.46421	0.924426	6.00399	6.49483	2.69929	0.169175	1		chr9:272967-273165
45333	chrX.g0359	44855525	44929889	3.46421	0.924426	6.00399	6.49483	2.69929	0.169175	1		chrX:44855525-44929889
35943	chr13.r1002	102962619	102962799	4.47222	6.9454	1.99903	0.287821	-1.79676	0.169301	1		chr13:102962619-102962799
46062	chr7.r0959	79566920	79567082	4.47222	6.9454	1.99903	0.287821	-1.79676	0.169301	1		chr7:79566920-79567082
14860	chr13.g0287	34399289	34406849	62.0198	48.8794	75.1601	1.53766	0.62074	0.169491	1		chr13:34399289-34406849
33198	chr6.r0073	775073	777132	291038	214203	367874	1.71741	0.780232	0.169612	1		chr6:775073-777132
43204	chr12.r1218	55742768	55742969	10.2462	5.47562	15.0169	2.74249	1.45549	0.169817	1		chr12:55742768-55742969
25726	chr15.g0898	149970457	150008436	10.2531	5.47562	15.0306	2.74501	1.45681	0.169826	1		chr15:149970457-150008436
51096	chrWGS_U.g1554	233955029	234154525	13.0755	17.6362	8.51484	0.482805	-1.05049	0.170037	1		chrWGS_U:233955029-234154525
3941	chr2.r1997	144493678	144493862	7.90847	11.3071	4.50988	0.398855	-1.32606	0.17005	1		chr2:144493678-144493862
1368	chr5.g0213	16500272	16501477	41.7903	32.8793	50.7013	1.54204	0.624842	0.17037	1		chr5:16500272-16501477
41088	chr3.g1302	132624207	132712220	32.0738	40.1317	24.016	0.598429	-0.740749	0.17045	1		chr3:132624207-132712220
48130	chr14.g1044	123844502	123948530	3.20727	5.40469	1.00985	0.186848	-2.42007	0.170629	1		chr14:123844502-123948530
44530	chr17.r0625	68717908	68718059	3.20727	5.40469	1.00985	0.186848	-2.42007	0.170629	1		chr17:68717908-68718059
30828	chr2.r1844	129110963	129111086	3.20727	5.40469	1.00985	0.186848	-2.42007	0.170629	1		chr2:129110963-129111086
19045	chr16.r0139	30211475	30211604	2.37681	0.734889	4.01874	5.4685	2.45114	0.170714	1		chr16:30211475-30211604
47291	chrX.g0384	46052135	46055662	2.37681	0.734889	4.01874	5.4685	2.45114	0.170714	1		chrX:46052135-46055662
30958	chrWGS_U.g0469	53907410	53913278	5.01643	1.46978	8.56308	5.8261	2.54253	0.170746	1		chrWGS_U:53907410-53913278
7316	chr1.r0920	135959776	135959958	3.20383	5.40469	1.00296	0.185572	-2.42995	0.170816	1		chr1:135959776-135959958
375	chr14.r1401	117060179	117060349	3.20383	5.40469	1.00296	0.185572	-2.42995	0.170816	1		chr14:117060179-117060349
17218	chr18.r0248	14888862	14889013	3.20383	5.40469	1.00296	0.185572	-2.42995	0.170816	1		chr18:14888862-14889013
26872	chr2.r0790	49043677	49043863	3.20383	5.40469	1.00296	0.185572	-2.42995	0.170816	1		chr2:49043677-49043863
45512	chr1.g0872	136433826	136448600	2.37337	0.734889	4.01185	5.45912	2.44867	0.170838	1		chr1:136433826-136448600
46111	chr11.r0350	19214146	19214287	2.37337	0.734889	4.01185	5.45912	2.44867	0.170838	1		chr11:19214146-19214287
9223	chr14.g0685	78609511	78686221	2.37337	0.734889	4.01185	5.45912	2.44867	0.170838	1		chr14:78609511-78686221
25447	chr18.r0638	54574189	54574278	2.37337	0.734889	4.01185	5.45912	2.44867	0.170838	1		chr18:54574189-54574278
23565	chr3.r0861	40540328	40540516	2.37337	0.734889	4.01185	5.45912	2.44867	0.170838	1		chr3:40540328-40540516
49987	chr8.r0385	51213432	51213578	2.37337	0.734889	4.01185	5.45912	2.44867	0.170838	1		chr8:51213432-51213578
42851	chr2.g1413	104989251	105000990	2.36992	0.734889	4.00496	5.44974	2.44619	0.170963	1		chr2:104989251-105000990
40236	chr6.r1113	56521109	56521274	2.36992	0.734889	4.00496	5.44974	2.44619	0.170963	1		chr6:56521109-56521274
177	chr15.r0801	140741019	140741156	3.20038	5.40469	0.996071	0.184297	-2.43989	0.171004	1		chr15:140741019-140741156
48940	chr12.g0015	405764	408147	2.36648	0.734889	3.99807	5.44037	2.4437	0.171087	1		chr12:405764-408147
10984	chr2.r1335	67118010	67118108	2.36648	0.734889	3.99807	5.44037	2.4437	0.171087	1		chr2:67118010-67118108
3298	chr6.g1107	76538174	76548710	2.36648	0.734889	3.99807	5.44037	2.4437	0.171087	1		chr6:76538174-76548710
23933	chr1.g0090	10385183	10497285	6.58078	9.64775	3.51381	0.364211	-1.45715	0.171114	1		chr1:10385183-10497285
20358	chr3.g0789	60482939	60565931	6.58078	9.64775	3.51381	0.364211	-1.45715	0.171114	1		chr3:60482939-60565931
22030	chr4.g0783	99271499	99403224	35.9966	44.9201	27.0731	0.602694	-0.730502	0.171173	1		chr4:99271499-99403224
29354	chrWGS_U.r2414	222024067	222024164	6.57733	9.64775	3.50692	0.363496	-1.45999	0.171219	1		chrWGS_U:222024067-222024164
47376	chr6.g0329	38535136	38573225	8.47252	11.9233	5.0217	0.421166	-1.24754	0.171222	1		chr6:38535136-38573225
11112	chr15.r0381	76085018	76085163	11.2721	15.0048	7.53944	0.50247	-0.992891	0.17127	1		chr15:76085018-76085163
13701	chr11.r0333	17249717	17249853	2.21992	3.93491	0.504927	0.12832	-2.96219	0.171334	1		chr11:17249717-17249853
29616	chr14.r0399	35961660	35961829	2.21992	3.93491	0.504927	0.12832	-2.96219	0.171334	1		chr14:35961660-35961829
30209	chr17.r0443	52117233	52117450	2.21992	3.93491	0.504927	0.12832	-2.96219	0.171334	1		chr17:52117233-52117450
42626	chr3.r1367	88905823	88906004	2.21992	3.93491	0.504927	0.12832	-2.96219	0.171334	1		chr3:88905823-88906004
11047	chr3.r1843	133730052	133730193	2.21992	3.93491	0.504927	0.12832	-2.96219	0.171334	1		chr3:133730052-133730193
19098	chr4.r0298	18415823	18415939	2.21992	3.93491	0.504927	0.12832	-2.96219	0.171334	1		chr4:18415823-18415939
17603	chr9.r0509	41674485	41674637	2.21992	3.93491	0.504927	0.12832	-2.96219	0.171334	1		chr9:41674485-41674637
17526	chr5.r0503	23659412	23659543	2.21647	3.93491	0.498035	0.126568	-2.98201	0.171611	1		chr5:23659412-23659543
50387	chr6.r2254	155655260	155655410	2.21647	3.93491	0.498035	0.126568	-2.98201	0.171611	1		chr6:155655260-155655410
17735	chr7.r0672	57531940	57532055	2.21647	3.93491	0.498035	0.126568	-2.98201	0.171611	1		chr7:57531940-57532055
13908	chr12.g0317	20780387	20833581	3.03581	1.04303	5.02859	4.82114	2.26937	0.171636	1		chr12:20780387-20833581
41362	chr7.g0896	64280524	64325467	3.03581	1.04303	5.02859	4.82114	2.26937	0.171636	1		chr7:64280524-64325467
18657	chr7.r1235	102509016	102509257	3.03581	1.04303	5.02859	4.82114	2.26937	0.171636	1		chr7:102509016-102509257
15668	chr6.r1609	81990628	81990765	3.03237	1.04303	5.0217	4.81453	2.26739	0.17172	1		chr6:81990628-81990765
31445	chr14.r1640	142987052	142987253	3.02892	1.04303	5.01481	4.80792	2.26541	0.171804	1		chr14:142987052-142987253
24019	chr1.g2008	294604945	294609535	114.785	91.3344	138.236	1.51352	0.597908	0.171845	1		chr1:294604945-294609535
23254	chr3.r0549	25003993	25004288	9.03313	12.5396	5.52663	0.440733	-1.18202	0.171913	1		chr3:25003993-25004288
39225	chr5.r0365	16030893	16030965	8.00038	3.01049	12.9903	4.315	2.10936	0.171989	1		chr5:16030893-16030965
20717	chr15.r1029	150374604	150374945	9.02968	12.5396	5.51974	0.440183	-1.18382	0.171995	1		chr15:150374604-150374945
18335	chr5.r1207	109527620	109527915	18.0604	11.4966	24.6243	2.14187	1.09887	0.172031	1		chr5:109527620-109527915
31366	chr11.r0260	9777631	9777980	67.1316	55.5411	78.7222	1.41737	0.503214	0.172453	1		chr11:9777631-9777980
31274	chrWGS_U.r2220	201047761	201047930	10.2828	14.5548	6.01088	0.412984	-1.27584	0.172487	1		chrWGS_U:201047761-201047930
32505	chr3.g0133	7235807	7240152	21.3732	13.6536	29.0928	2.13078	1.09138	0.17256	1		chr3:7235807-7240152
6544	chr9.r0252	7866638	7867032	11.7286	6.40005	17.0572	2.66517	1.41423	0.172564	1		chr9:7866638-7867032
50555	chr6.g0159	14987304	15024932	14.8877	19.2478	10.5277	0.546953	-0.870511	0.172597	1		chr6:14987304-15024932
26668	chrWGS_U.r1721	148136898	148136954	5.59316	3.67444	7.51188	2.04436	1.03165	0.172754	1		chrWGS_U:148136898-148136954
30151	chr10.g0287	29970204	29987572	5.38668	3.2477	7.52566	2.31723	1.2124	0.172953	1		chr10:29970204-29987572
29504	chr4.r0020	284976	285028	5.38668	3.2477	7.52566	2.31723	1.2124	0.172953	1		chr4:284976-285028
36908	chr10.r0177	19442643	19442851	1.49755	0	2.9951	Inf	Inf	0.173079	1		chr10:19442643-19442851
30724	chr12.g0139	6412929	6423402	1.49755	0	2.9951	Inf	Inf	0.173079	1		chr12:6412929-6423402
20310	chr12.r1240	56119552	56119670	1.49755	0	2.9951	Inf	Inf	0.173079	1		chr12:56119552-56119670
963	chr6.r0866	48451689	48451792	1.49755	0	2.9951	Inf	Inf	0.173079	1		chr6:48451689-48451792
27682	chrWGS_U.r1023	68321338	68321403	1.49755	0	2.9951	Inf	Inf	0.173079	1		chrWGS_U:68321338-68321403
38203	chrWGS_U.r2015	177441489	177441576	1.49755	0	2.9951	Inf	Inf	0.173079	1		chrWGS_U:177441489-177441576
49869	chr16.r0201	39609359	39609587	15.5872	20.6467	10.5277	0.509896	-0.971725	0.173315	1		chr16:39609359-39609587
17762	chr18.r0076	1763934	1764127	18.6456	24.2734	13.0178	0.5363	-0.898889	0.173401	1		chr18:1763934-1764127
28342	chr13.g1366	211070460	211141376	75.9759	89.7681	62.1836	0.692714	-0.529668	0.173405	1		chr13:211070460-211141376
14286	chr2.g1194	75792530	75827695	17.7447	23.4676	12.0218	0.51227	-0.965023	0.173681	1		chr2:75792530-75827695
29811	chr5.r0358	15951933	15952098	14.1222	19.2246	9.01977	0.469179	-1.09179	0.173925	1		chr5:15951933-15952098
45848	chr14.r1250	95959672	95959972	7.13794	10.264	4.01185	0.390865	-1.35526	0.173928	1		chr14:95959672-95959972
35459	chr1.r0512	81282742	81282854	5.8068	8.60472	3.00889	0.349679	-1.5159	0.174166	1		chr1:81282742-81282854
45283	chr7.r0108	13746073	13746567	9.40442	5.28609	13.5228	2.55818	1.35512	0.174334	1		chr7:13746073-13746567
11283	chr10.r0371	38393836	38393966	2.31124	4.12445	0.498035	0.120752	-3.04988	0.17448	1		chr10:38393836-38393966
25133	chr4.r1251	134021493	134021702	2.31124	4.12445	0.498035	0.120752	-3.04988	0.17448	1		chr4:134021493-134021702
19467	chr8.r0127	1518506	1519173	25.5803	18.0629	33.0977	1.83236	0.873701	0.174491	1		chr8:1518506-1519173
42316	chr7.r0531	39799028	39799297	10.2717	6.99307	13.5503	1.93768	0.954329	0.174706	1		chr7:39799028-39799297
46743	chr1.r1283	200994327	200994645	30.4265	38.2828	22.5701	0.589562	-0.762286	0.174773	1		chr1:200994327-200994645
11392	chr16.r0368	64486206	64486339	5.16641	2.82095	7.51188	2.66289	1.41299	0.174813	1		chr16:64486206-64486339
584	chr5.g0202	16027460	16030887	12.626	6.75586	18.4962	2.7378	1.45302	0.175253	1		chr5:16027460-16030887
23169	chr3.g0061	4039707	4119972	35.0163	26.4072	43.6254	1.65203	0.724239	0.175316	1		chr3:4039707-4119972
21983	chr1.g1169	192030939	192125112	13.8236	8.60472	19.0425	2.21303	1.14602	0.175472	1		chr1:192030939-192125112
567	chr5.g0203	16039698	16055936	14.0439	9.03146	19.0563	2.10999	1.07723	0.176099	1		chr5:16039698-16055936
47023	chr12.g1003	63854033	63881149	16.9708	10.8803	23.0612	2.11954	1.08375	0.176104	1		chr12:63854033-63881149
28732	chr9.r0173	4804427	4804575	41.23	27.6642	54.7958	1.98075	0.986048	0.176218	1		chr9:4804427-4804575
24541	chr16.r0014	6423312	6423539	4.97027	2.3942	7.54634	3.15192	1.65623	0.176566	1		chr16:6423312-6423539
48025	chr5.r1074	88563498	88563671	4.95304	2.3942	7.51188	3.13753	1.64963	0.176725	1		chr5:88563498-88563671
28946	chr9.g1231	130895965	130968672	8.2557	11.4966	5.01481	0.436199	-1.19694	0.176747	1		chr9:130895965-130968672
26960	chrWGS_U.g0155	10058243	10080757	4.9496	2.3942	7.50499	3.13465	1.6483	0.176757	1		chrWGS_U:10058243-10080757
40060	chr5.g0093	6567546	6605799	8.25226	11.4966	5.00792	0.4356	-1.19892	0.176838	1		chr5:6567546-6605799
50242	chr13.g0519	70703627	70760166	9.93752	13.3454	6.52959	0.489275	-1.03128	0.176916	1		chr13:70703627-70760166
46601	chr3.r1275	75220637	75220910	2.82244	0.616284	5.02859	8.15954	3.02849	0.177128	1		chr3:75220637-75220910
20436	chr6.g0247	26105217	26117196	2.82244	0.616284	5.02859	8.15954	3.02849	0.177128	1		chr6:26105217-26117196
39159	chr17.g0559	57637508	57731212	9.38036	12.7292	6.03155	0.473837	-1.07754	0.177131	1		chr17:57637508-57731212
37084	chr2.r1677	95202856	95203448	34.8075	21.335	48.28	2.26294	1.1782	0.177186	1		chr2:95202856-95203448
44196	chr6.g1410	124354136	124387336	9.37347	12.7292	6.01777	0.472755	-1.08084	0.177295	1		chr6:124354136-124387336
19130	chr17.g0205	28431984	28640610	2.81555	0.616284	5.01481	8.13718	3.02453	0.177316	1		chr17:28431984-28640610
8595	chrWGS_U.r1009	66847109	66847259	2.80866	0.616284	5.00103	8.11481	3.02056	0.177505	1		chrWGS_U:66847109-66847259
36601	chr16.r0247	46849623	46849774	29.6372	36.22	23.0543	0.636508	-0.65175	0.177541	1		chr16:46849623-46849774
47119	chr1.g0731	117588346	117650371	8.35956	4.6698	12.0493	2.58026	1.36752	0.177952	1		chr1:117588346-117650371
46420	chr8.r0043	502946	503176	8.33889	4.6698	12.008	2.57141	1.36256	0.177966	1		chr8:502946-503176
29214	chr14.r0211	24238468	24238669	6.66903	4.29073	9.04733	2.10858	1.07627	0.178059	1		chr14:24238468-24238669
17112	chr7.r0220	28009132	28009415	6.66558	4.29073	9.04044	2.10697	1.07517	0.178075	1		chr7:28009132-28009415
40663	chr7.g1307	105529779	105542268	6.66214	4.29073	9.03355	2.10537	1.07407	0.17809	1		chr7:105529779-105542268
3704	chr1.r1642	256770970	256771776	15.7279	20.4095	11.0464	0.541238	-0.885666	0.178149	1		chr1:256770970-256771776
2377	chr16.r0450	78121188	78121429	16.0629	21.6188	10.507	0.486012	-1.04094	0.178456	1		chr16:78121188-78121429
3086	chr10.r0558	55981014	55981198	12.0985	16.1664	8.03059	0.496746	-1.00942	0.178476	1		chr10:55981014-55981198
9291	chr7.g0158	21588219	21599023	4.26573	6.51865	2.01282	0.308778	-1.69536	0.17854	1		chr7:21588219-21599023
17982	chr15.g0602	116419562	116422907	4.74656	1.96746	7.52566	3.82507	1.93549	0.178687	1		chr15:116419562-116422907
12655	chr8.r0850	127282065	127282200	4.26229	6.51865	2.00592	0.307721	-1.70031	0.178702	1		chr8:127282065-127282200
36947	chr17.g0684	68860516	68874021	11.0899	6.63726	15.5425	2.3417	1.22756	0.178813	1		chr17:68860516-68874021
46083	chr4.g0325	44631380	44638984	2.16689	0.308142	4.02563	13.0642	3.70755	0.178844	1		chr4:44631380-44638984
20862	chr6.r0571	39977091	39977224	2.16689	0.308142	4.02563	13.0642	3.70755	0.178844	1		chr6:39977091-39977224
46549	chr6.r2227	154530559	154530702	2.16689	0.308142	4.02563	13.0642	3.70755	0.178844	1		chr6:154530559-154530702
38105	chr17.r0143	30587157	30587293	4.25884	6.51865	1.99903	0.306663	-1.70527	0.178864	1		chr17:30587157-30587293
24824	chrWGS_U.r0671	23535032	23535199	4.25884	6.51865	1.99903	0.306663	-1.70527	0.178864	1		chrWGS_U:23535032-23535199
41670	chr18.g0168	9467637	9561841	36.5577	44.991	28.1243	0.625109	-0.677821	0.178953	1		chr18:9467637-9561841
19140	chr12.r0931	47067409	47067527	2.4926	4.48027	0.504927	0.1127	-3.14944	0.178967	1		chr12:47067409-47067527
38092	chr13.r0878	85811554	85811673	2.4926	4.48027	0.504927	0.1127	-3.14944	0.178967	1		chr13:85811554-85811673
17731	chr7.r0678	57954256	57954514	2.4926	4.48027	0.504927	0.1127	-3.14944	0.178967	1		chr7:57954256-57954514
560	chr1.g1705	275723211	275775191	2.16344	0.308142	4.01874	13.0418	3.70508	0.178988	1		chr1:275723211-275775191
27147	chr1.r2132	288315068	288315274	2.16344	0.308142	4.01874	13.0418	3.70508	0.178988	1		chr1:288315068-288315274
33483	chr3.r1237	72152714	72152930	2.16344	0.308142	4.01874	13.0418	3.70508	0.178988	1		chr3:72152714-72152930
44024	chr4.g0287	40625552	40628135	2.16344	0.308142	4.01874	13.0418	3.70508	0.178988	1		chr4:40625552-40628135
10196	chr4.r0046	483385	483436	2.16344	0.308142	4.01874	13.0418	3.70508	0.178988	1		chr4:483385-483436
19496	chr1.r0716	125058686	125058813	39.6644	31.1246	48.2042	1.54875	0.631101	0.179021	1		chr1:125058686-125058813
21250	chr2.r0644	27514899	27515113	4.2554	6.51865	1.99214	0.305606	-1.71025	0.179026	1		chr2:27514899-27515113
42740	chr3.g0545	39795309	39829815	8.63522	5.76051	11.5099	1.99808	0.998613	0.179061	1		chr3:39795309-39829815
992	chr2.r0159	4258118	4258335	2.16	0.308142	4.01185	13.0195	3.7026	0.179132	1		chr2:4258118-4258335
10896	chr2.r0937	55034039	55034090	2.16	0.308142	4.01185	13.0195	3.7026	0.179132	1		chr2:55034039-55034090
23646	chr4.r0089	668142	668284	2.16	0.308142	4.01185	13.0195	3.7026	0.179132	1		chr4:668142-668284
32727	chrX.r0428	133146487	133146667	2.16	0.308142	4.01185	13.0195	3.7026	0.179132	1		chrX:133146487-133146667
2030	chr16.r0390	69699508	69699656	2.48915	4.48027	0.498035	0.111162	-3.16926	0.179194	1		chr16:69699508-69699656
25879	chr2.r2263	163033277	163033384	2.48915	4.48027	0.498035	0.111162	-3.16926	0.179194	1		chr2:163033277-163033384
21719	chr3.g0301	17803835	17818974	2.48915	4.48027	0.498035	0.111162	-3.16926	0.179194	1		chr3:17803835-17818974
32034	chr4.r0623	82567880	82568074	2.48915	4.48027	0.498035	0.111162	-3.16926	0.179194	1		chr4:82567880-82568074
30198	chr10.r0216	23331263	23331391	2.15655	0.308142	4.00496	12.9971	3.70012	0.179276	1		chr10:23331263-23331391
49498	chr13.g0912	130800180	130822817	2.15655	0.308142	4.00496	12.9971	3.70012	0.179276	1		chr13:130800180-130822817
16656	chr13.r1064	121346218	121346374	2.15655	0.308142	4.00496	12.9971	3.70012	0.179276	1		chr13:121346218-121346374
26012	chr16.r0261	49184006	49184173	2.15655	0.308142	4.00496	12.9971	3.70012	0.179276	1		chr16:49184006-49184173
48071	chr2.g1571	141857312	141889568	2.15655	0.308142	4.00496	12.9971	3.70012	0.179276	1		chr2:141857312-141889568
51306	chr6.g1661	155604283	155608257	2.15655	0.308142	4.00496	12.9971	3.70012	0.179276	1		chr6:155604283-155608257
17171	chr8.g0747	119236703	119291627	2.15655	0.308142	4.00496	12.9971	3.70012	0.179276	1		chr8:119236703-119291627
31769	chr10.r0504	48304422	48304614	34.4433	43.8538	25.0327	0.570822	-0.808888	0.179366	1		chr10:48304422-48304614
36197	chr5.r0139	4783766	4783889	2.1531	0.308142	3.99807	12.9748	3.69764	0.179421	1		chr5:4783766-4783889
19499	chr5.r1046	85227874	85227962	2.1531	0.308142	3.99807	12.9748	3.69764	0.179421	1		chr5:85227874-85227962
27362	chrWGS_U.r1185	84779399	84779560	2.1531	0.308142	3.99807	12.9748	3.69764	0.179421	1		chrWGS_U:84779399-84779560
2565	chrWGS_U.r2218	200653011	200653201	14.2491	18.9874	9.51091	0.500908	-0.997383	0.179512	1		chrWGS_U:200653011-200653201
25071	chrWGS_U.r1619	134610012	134610844	26.3964	19.2246	33.5682	1.74611	0.804145	0.179687	1		chrWGS_U:134610012-134610844
27454	chr15.r0064	27733403	27733560	6.9349	9.83728	4.03252	0.409922	-1.28658	0.179985	1		chr15:27733403-27733560
20724	chr15.r1024	150364895	150365048	7.72712	10.9512	4.50299	0.411185	-1.28214	0.180123	1		chr15:150364895-150365048
40225	chr14.r1234	94842672	94842873	6.22505	3.43723	9.01288	2.62213	1.39074	0.180129	1		chr14:94842672-94842873
12777	chr1.g1470	246871524	246876016	12.3417	7.13494	17.5484	2.4595	1.29837	0.180168	1		chr1:246871524-246876016
22592	chr6.g0506	45450964	45482836	8.18459	11.8524	4.51677	0.381085	-1.39182	0.180283	1		chr6:45450964-45482836
10301	chr14.g0251	33246819	33252484	7.29748	4.05352	10.5414	2.60057	1.37883	0.180286	1		chr14:33246819-33252484
4226	chr11.r0347	19211761	19211849	1.51133	0	3.02267	Inf	Inf	0.180317	1		chr11:19211761-19211849
38641	chr14.r1551	130805018	130805162	1.51133	0	3.02267	Inf	Inf	0.180317	1		chr14:130805018-130805162
10244	chr17.r0249	40049550	40049667	1.51133	0	3.02267	Inf	Inf	0.180317	1		chr17:40049550-40049667
8198	chrX.r0308	104139728	104139896	1.51133	0	3.02267	Inf	Inf	0.180317	1		chrX:104139728-104139896
24455	chr7.r1293	105794944	105795264	7.2837	4.05352	10.5139	2.59376	1.37505	0.180319	1		chr7:105794944-105795264
19883	chr6.r0809	47247454	47247822	108.749	86.546	130.952	1.51309	0.597499	0.180405	1		chr6:47247454-47247822
16429	chr8.r0809	120650141	120650324	6.92112	9.83728	4.00496	0.40712	-1.29647	0.18041	1		chr8:120650141-120650324
35141	chr5.r0279	7709411	7710496	23.0254	29.0142	17.0366	0.587181	-0.768123	0.180493	1		chr5:7709411-7710496
42670	chr8.g0553	79242667	79395693	6.91767	9.83728	3.99807	0.40642	-1.29896	0.180517	1		chr8:79242667-79395693
18690	chr14.g0692	79713443	79722615	7.0841	3.62677	10.5414	2.90656	1.53931	0.180802	1		chr14:79713443-79722615
37378	chr12.r0106	1805566	1805699	4.53663	1.54071	7.53255	4.88901	2.28954	0.180803	1		chr12:1805566-1805699
12694	chr2.r1249	62615895	62615946	7.07377	3.62677	10.5208	2.90086	1.53648	0.180828	1		chr2:62615895-62615946
43515	chr3.r1864	137774220	137774539	30.6277	23.6339	37.6214	1.59184	0.670697	0.180968	1		chr3:137774220-137774539
39610	chr3.g0560	40302434	40314676	6.01857	3.01049	9.02666	2.9984	1.58419	0.18116	1		chr3:40302434-40314676
19065	chr1.g1622	265464607	265475283	6.01513	3.01049	9.01977	2.99612	1.58309	0.181177	1		chr1:265464607-265475283
25111	chr8.r0306	34497405	34497817	50.9594	35.6061	66.3126	1.8624	0.897161	0.181305	1		chr8:34497405-34497817
25195	chr15.r0185	52263634	52263824	28.184	35.8177	20.5504	0.573749	-0.801508	0.181665	1		chr15:52263634-52263824
13583	chr3.g0055	3723612	3797380	18.6055	11.1408	26.0701	2.34006	1.22655	0.181671	1		chr3:3723612-3797380
43664	chr6.g1028	71520143	71536449	21.1612	14.7443	27.578	1.87042	0.903361	0.181691	1		chr6:71520143-71536449
46044	chr2.r1964	141994571	141994745	7.48173	10.4536	4.50988	0.431421	-1.21283	0.18181	1		chr2:141994571-141994745
37763	chr9.r0029	378292	378464	5.59343	8.17797	3.00889	0.367926	-1.44251	0.18183	1		chr9:378292-378464
43334	chr6.r1574	81008112	81008352	6.86035	10.1931	3.5276	0.346077	-1.53084	0.181855	1		chr6:81008112-81008352
43406	chr4.g1101	125083210	125129138	6.8569	10.1931	3.5207	0.345401	-1.53366	0.181954	1		chr4:125083210-125129138
34617	chr4.g0294	41707888	41732488	13.1486	17.7548	8.54241	0.481133	-1.05549	0.182008	1		chr4:41707888-41732488
17848	chr1.r1357	216030215	216030424	19.6403	25.1979	14.0828	0.558889	-0.839365	0.182021	1		chr1:216030215-216030424
47371	chr12.r1133	55036049	55036605	59.9275	49.7097	70.1453	1.4111	0.49682	0.182087	1		chr12:55036049-55036605
30995	chr10.r0633	63423320	63423458	18.097	10.6908	25.5032	2.38553	1.25431	0.18215	1		chr10:63423320-63423458
50556	chr15.g0458	94313843	94415901	20.861	26.1932	15.5287	0.592851	-0.754258	0.182221	1		chr15:94313843-94415901
27324	chr5.r0980	78112733	78112865	19.8222	7.18261	32.4619	4.51951	2.17617	0.182602	1		chr5:78112733-78112865
762	chr8.r0229	19621678	19621828	2.9939	4.97794	1.00985	0.202866	-2.3014	0.183034	1		chr8:19621678-19621828
21791	chrWGS_U.r1875	163684203	163684343	2.9939	4.97794	1.00985	0.202866	-2.3014	0.183034	1		chrWGS_U:163684203-163684343
40056	chr8.r0453	59645338	59645538	21.2131	27.4025	15.0238	0.548262	-0.867063	0.183068	1		chr8:59645338-59645538
9268	chr15.r0993	150137205	150137378	2.99045	4.97794	1.00296	0.201481	-2.31128	0.183249	1		chr15:150137205-150137378
19280	chr2.r0062	569168	569317	2.99045	4.97794	1.00296	0.201481	-2.31128	0.183249	1		chr2:569168-569317
41148	chr12.g0246	17628263	17724096	10.5555	15.1001	6.01088	0.398069	-1.32891	0.183308	1		chr12:17628263-17724096
14251	chr1.r0365	49514246	49514386	2.98701	4.97794	0.996071	0.200097	-2.32123	0.183464	1		chr1:49514246-49514386
32210	chr4.r1005	111332462	111332623	2.98701	4.97794	0.996071	0.200097	-2.32123	0.183464	1		chr4:111332462-111332623
14154	chr10.r0419	39247203	39247294	1.56455	3.12909	0	0	#NAME?	0.183622	1		chr10:39247203-39247294
44965	chr10.r0542	52549105	52549176	1.56455	3.12909	0	0	#NAME?	0.183622	1		chr10:52549105-52549176
27618	chr14.r1611	139334635	139334752	1.56455	3.12909	0	0	#NAME?	0.183622	1		chr14:139334635-139334752
31975	chr2.r1227	62306166	62306254	1.56455	3.12909	0	0	#NAME?	0.183622	1		chr2:62306166-62306254
28580	chr6.r0593	41420813	41420929	1.56455	3.12909	0	0	#NAME?	0.183622	1		chr6:41420813-41420929
38799	chr8.r0262	30516560	30516637	1.56455	3.12909	0	0	#NAME?	0.183622	1		chr8:30516560-30516637
9489	chr9.r0197	6605155	6605228	1.56455	3.12909	0	0	#NAME?	0.183622	1		chr9:6605155-6605228
5229	chr1.r0841	133705426	133705557	1.29187	2.58374	0	0	#NAME?	0.183799	1		chr1:133705426-133705557
49791	chr13.r1415	178494041	178494155	1.29187	2.58374	0	0	#NAME?	0.183799	1		chr13:178494041-178494155
40221	chr14.r1230	94757184	94757296	1.29187	2.58374	0	0	#NAME?	0.183799	1		chr14:94757184-94757296
510	chr16.r0400	70043745	70043862	1.29187	2.58374	0	0	#NAME?	0.183799	1		chr16:70043745-70043862
24138	chr18.r0461	39800220	39800340	1.29187	2.58374	0	0	#NAME?	0.183799	1		chr18:39800220-39800340
46504	chr2.r0131	3435400	3435473	1.29187	2.58374	0	0	#NAME?	0.183799	1		chr2:3435400-3435473
5545	chr2.r0218	5718181	5718381	1.29187	2.58374	0	0	#NAME?	0.183799	1		chr2:5718181-5718381
50719	chr4.r1075	114036943	114037075	1.29187	2.58374	0	0	#NAME?	0.183799	1		chr4:114036943-114037075
27212	chr5.r0513	23819689	23819814	1.29187	2.58374	0	0	#NAME?	0.183799	1		chr5:23819689-23819814
50187	chr7.r0653	54091178	54091270	1.29187	2.58374	0	0	#NAME?	0.183799	1		chr7:54091178-54091270
25004	chr9.r0618	51706724	51706838	1.29187	2.58374	0	0	#NAME?	0.183799	1		chr9:51706724-51706838
13062	chrWGS_U.r0928	55862780	55862903	1.29187	2.58374	0	0	#NAME?	0.183799	1		chrWGS_U:55862780-55862903
5152	chrX.r0020	5874173	5874288	1.29187	2.58374	0	0	#NAME?	0.183799	1		chrX:5874173-5874288
12769	chr1.g1478	246946164	246980633	10.0416	6.02097	14.0621	2.33553	1.22375	0.184079	1		chr1:246946164-246980633
15782	chr17.g0424	44451732	44458018	19.9266	14.2466	25.6065	1.79738	0.845893	0.18409	1		chr17:44451732-44458018
39533	chr6.r1503	76762153	76762325	7.41406	10.8094	4.01874	0.371783	-1.42747	0.184357	1		chr6:76762153-76762325
13952	chr17.g0655	65931728	65950550	12.6412	8.27331	17.009	2.05589	1.03976	0.184483	1		chr17:65931728-65950550
50788	chrX.g0566	62560680	62567790	10.2834	6.06865	14.4982	2.38903	1.25642	0.184566	1		chrX:62560680-62567790
1587	chr18.g0195	11725711	11746978	3.46076	0.924426	5.9971	6.48738	2.69764	0.184965	1		chr18:11725711-11746978
26601	chr5.r0125	4463977	4464287	3.46076	0.924426	5.9971	6.48738	2.69764	0.184965	1		chr5:4463977-4464287
35914	chrX.g0343	43954559	43993935	6.15403	8.79425	3.51381	0.399558	-1.32352	0.185047	1		chrX:43954559-43993935
30957	chrWGS_U.g0460	52376546	52470982	6.14714	8.79425	3.50003	0.397991	-1.32919	0.185289	1		chrWGS_U:52376546-52470982
37798	chr15.g0206	51166552	51175591	13.377	8.65239	18.1016	2.09209	1.06494	0.185296	1		chr15:51166552-51175591
32943	chr11.r0315	15829178	15829305	4.816	7.13494	2.49707	0.349978	-1.51467	0.185892	1		chr11:15829178-15829305
23569	chr3.r0865	40563000	40563309	9.64959	13.2745	6.02466	0.453852	-1.13971	0.186179	1		chr3:40563000-40563309
5903	chr9.r1305	145024909	145025242	15.0927	20.149	10.0365	0.498115	-1.00545	0.186267	1		chr9:145024909-145025242
18715	chrWGS_U.r0740	31820169	31820308	9.09932	12.6582	5.54041	0.437692	-1.19201	0.186271	1		chrWGS_U:31820169-31820308
24123	chr17.r0599	66881764	66881954	9.09588	12.6582	5.53352	0.437148	-1.19381	0.186354	1		chr17:66881764-66881954
12263	chr12.r1347	62146418	62146570	14.1746	19.3432	9.00598	0.46559	-1.10287	0.186619	1		chr12:62146418-62146570
4223	chr7.r1145	96038521	96038710	29.3971	38.8038	19.9903	0.515164	-0.956895	0.186824	1		chr7:96038521-96038710
16815	chr15.r1054	150560388	150560807	11.5067	6.9454	16.0681	2.31348	1.21007	0.186905	1		chr15:150560388-150560807
33196	chr6.r0075	778901	785476	463470	331677	595262	1.7947	0.843745	0.187021	1		chr6:778901-785476
20464	chr6.r1521	76845287	76845603	19.8857	13.7013	26.0701	1.90275	0.928088	0.18703	1		chr6:76845287-76845603
46835	chr7.r0073	7797351	7797708	12.7516	7.44308	18.0602	2.42644	1.27884	0.187032	1		chr7:7797351-7797708
35012	chr12.r0744	36196386	36196538	17.9903	11.9233	24.0573	2.01766	1.01269	0.187055	1		chr12:36196386-36196538
32214	chr4.r1009	111693881	111694097	5.30894	8.10704	2.51085	0.309713	-1.691	0.187387	1		chr4:111693881-111694097
35999	chr11.g0427	68376222	68393566	5.3055	8.10704	2.50396	0.308862	-1.69496	0.187515	1		chr11:68376222-68393566
893	chr6.g0840	56481502	56491648	36.5882	26.549	46.6274	1.75627	0.812518	0.187559	1		chr6:56481502-56491648
15162	chr4.r0857	102465189	102465393	52.6683	40.7247	64.6118	1.58655	0.665893	0.187622	1		chr4:102465189-102465393
15913	chr2.g0159	5627826	5649938	4.51431	2.51281	6.51581	2.59304	1.37464	0.187843	1		chr2:5627826-5649938
43888	chr13.g0359	37553137	37561075	3.76099	6.02097	1.501	0.249295	-2.00408	0.187852	1		chr13:37553137-37561075
35831	chr12.r1073	54195302	54195485	4.51086	2.51281	6.50892	2.5903	1.37312	0.187883	1		chr12:54195302-54195485
46997	chr8.g0123	12579986	12653193	4.50742	2.51281	6.50202	2.58755	1.37159	0.187924	1		chr8:12579986-12653193
9272	chr15.r0997	150148259	150148439	9.01537	14.0327	3.99807	0.284911	-1.81142	0.187927	1		chr15:150148259-150148439
28703	chr7.r0436	34857869	34858049	21.6427	15.6455	27.64	1.76665	0.821015	0.187994	1		chr7:34857869-34858049
26136	chr12.g0983	62593676	62623356	19.8144	12.1129	27.516	2.27163	1.18373	0.188086	1		chr12:62593676-62623356
1394	chr13.r0461	36796652	36796779	12.5633	9.07914	16.0474	1.7675	0.821712	0.189191	1		chr13:36796652-36796779
15544	chr1.r1019	159585741	159585957	4.04892	6.09191	2.00592	0.329277	-1.60263	0.189285	1		chr1:159585741-159585957
12542	chr16.r0136	29921954	29922072	4.04892	6.09191	2.00592	0.329277	-1.60263	0.189285	1		chr16:29921954-29922072
44517	chr17.g0474	50086070	50316842	25.3967	31.7165	19.077	0.601483	-0.733404	0.189599	1		chr17:50086070-50316842
35454	chr1.r0519	81729626	81729850	14.869	19.7222	10.0158	0.507845	-0.97754	0.189808	1		chr1:81729626-81729850
21057	chr2.g1604	145297161	145405317	67.0131	79.9076	54.1186	0.677265	-0.562208	0.189861	1		chr2:145297161-145405317
50489	chr5.g0572	41182782	41215837	18.3073	24.5583	12.0562	0.490922	-1.02643	0.18991	1		chr5:41182782-41215837
14669	chr6.r2059	147721002	147721173	16.9519	11.8524	22.0514	1.8605	0.895688	0.190106	1		chr6:147721002-147721173
5287	chr13.r0991	101982038	101982240	2.00655	3.50817	0.504927	0.143929	-2.79657	0.190215	1		chr13:101982038-101982240
7396	chr14.r0440	39850624	39850739	2.00655	3.50817	0.504927	0.143929	-2.79657	0.190215	1		chr14:39850624-39850739
2034	chr16.r0394	69936198	69936315	2.00655	3.50817	0.504927	0.143929	-2.79657	0.190215	1		chr16:69936198-69936315
16734	chr2.r0222	5719115	5719316	2.00655	3.50817	0.504927	0.143929	-2.79657	0.190215	1		chr2:5719115-5719316
43582	chr3.g0632	43392369	43617331	2.00655	3.50817	0.504927	0.143929	-2.79657	0.190215	1		chr3:43392369-43617331
37415	chr7.r1041	90250478	90250637	2.00655	3.50817	0.504927	0.143929	-2.79657	0.190215	1		chr7:90250478-90250637
39096	chr8.g0056	2968529	2982472	2.00655	3.50817	0.504927	0.143929	-2.79657	0.190215	1		chr8:2968529-2982472
14298	chr1.g0084	9739052	9744103	5.37661	7.75122	3.00199	0.387293	-1.3685	0.190272	1		chr1:9739052-9744103
37706	chr2.r0906	54816766	54816926	4.30438	2.08606	6.5227	3.1268	1.64469	0.190407	1		chr2:54816766-54816926
14893	chrX.g0509	57722986	57914623	4.29749	2.08606	6.50892	3.12019	1.64164	0.190494	1		chrX:57722986-57914623
43980	chr2.r1801	124338329	124338469	50.6954	27.9246	73.4662	2.63087	1.39554	0.190541	1		chr2:124338329-124338469
7373	chr1.g0684	111670544	111703490	2.0031	3.50817	0.498035	0.141965	-2.8164	0.190552	1		chr1:111670544-111703490
39587	chr3.r0362	15038912	15039051	2.0031	3.50817	0.498035	0.141965	-2.8164	0.190552	1		chr3:15038912-15039051
37177	chr5.g0538	36263429	36322514	2.0031	3.50817	0.498035	0.141965	-2.8164	0.190552	1		chr5:36263429-36322514
35130	chr1.r1547	246910121	246910414	20.7594	13.5117	28.0071	2.0728	1.05158	0.190825	1		chr1:246910121-246910414
36759	chr2.g0004	103526	122013	31.4285	25.27	37.587	1.48742	0.572809	0.19084	1		chr2:103526-122013
30342	chr12.r0429	16736691	16736953	15.4266	10.2408	20.6124	2.01278	1.00919	0.190952	1		chr12:16736691-16736953
7339	chr15.r1061	150579194	150579352	16.4832	21.9269	11.0395	0.503467	-0.990031	0.191225	1		chr15:150579194-150579352
16906	chr17.r0196	36765741	36766004	19.071	14.0571	24.0849	1.71336	0.77683	0.191244	1		chr17:36765741-36766004
44478	chr18.r0617	54407993	54408044	1.74657	0	3.49314	Inf	Inf	0.191347	1		chr18:54407993-54408044
40154	chr2.r0754	44108113	44108287	1.74657	0	3.49314	Inf	Inf	0.191347	1		chr2:44108113-44108287
11121	chr3.r1062	47094387	47094473	1.74657	0	3.49314	Inf	Inf	0.191347	1		chr3:47094387-47094473
41526	chr4.r0630	83150065	83150158	1.74657	0	3.49314	Inf	Inf	0.191347	1		chr4:83150065-83150158
45217	chr9.r0086	898665	899132	7.76474	10.9989	4.53056	0.411909	-1.2796	0.191392	1		chr9:898665-899132
12835	chr13.r0733	76211738	76213125	393.277	331.561	454.993	1.37228	0.456573	0.191397	1		chr13:76211738-76213125
5849	chr17.g0247	32386682	32443273	20.9168	26.3118	15.5218	0.589917	-0.761416	0.19145	1		chr17:32386682-32443273
22890	chr16.r0165	36641354	36641558	9.42588	12.8478	6.00399	0.467318	-1.09752	0.191499	1		chr16:36641354-36641558
13865	chr7.r1579	130412719	130413686	30.8617	20.1246	41.5988	2.06707	1.04758	0.191529	1		chr7:130412719-130413686
35019	chr12.r0743	36191341	36191482	29.7045	21.8083	37.6007	1.72415	0.785884	0.191625	1		chr12:36191341-36191482
43263	chr18.r0484	41722673	41722853	7.7544	10.9989	4.50988	0.41003	-1.2862	0.191682	1		chr18:41722673-41722853
18738	chrWGS_U.r0748	32810887	32811275	73.8349	56.726	90.9438	1.60321	0.680965	0.191737	1		chrWGS_U:32810887-32811275
25347	chr2.r0612	21374937	21375121	8.87561	12.2315	5.51974	0.451273	-1.14793	0.191821	1		chr2:21374937-21375121
46222	chrWGS_U.r1938	168848490	168848965	118.004	97.8065	138.202	1.41301	0.498776	0.191822	1		chrWGS_U:168848490-168848965
8232	chr11.g0326	47012848	47136085	5.87299	8.72332	3.02267	0.346504	-1.52905	0.192083	1		chr11:47012848-47136085
43135	chr4.r0749	98344031	98344522	53.9355	30.3653	77.5056	2.55244	1.35187	0.192093	1		chr4:98344031-98344522
12675	chr12.g0944	58342639	58441896	4.98386	7.44308	2.52463	0.339192	-1.55983	0.192246	1		chr12:58342639-58441896
43222	chr13.r0456	36792267	36792960	25.7039	17.8257	33.582	1.88391	0.913728	0.192435	1		chr13:36792267-36792960
28754	chr15.r0876	143114968	143115169	5.86266	8.72332	3.00199	0.344134	-1.53896	0.192445	1		chr15:143114968-143115169
36576	chr5.g0822	68823018	68824352	27.8023	20.0304	35.5741	1.77601	0.828639	0.192454	1		chr5:68823018-68824352
44528	chr17.r0627	68719959	68720327	24.0524	17.0199	31.0849	1.82639	0.868993	0.192551	1		chr17:68719959-68720327
20113	chr7.g1086	82104886	82121229	6.2488	8.98379	3.51381	0.391128	-1.35429	0.192851	1		chr7:82104886-82121229
16102	chr13.g0621	78957865	78984144	11.5937	15.6687	7.51877	0.479859	-1.05932	0.192985	1		chr13:78957865-78984144
12346	chr3.g1352	141335670	141340004	5.99625	3.98259	8.00991	2.01123	1.00808	0.193089	1		chr3:141335670-141340004
1823	chr16.g0341	52582137	52614073	4.09101	1.65931	6.5227	3.93096	1.97488	0.1932	1		chr16:52582137-52614073
17684	chrX.r0377	127607396	127607525	9.00409	13.014	4.99414	0.38375	-1.38176	0.193217	1		chrX:127607396-127607525
29400	chr17.g0623	63896054	63913469	4.08756	1.65931	6.51581	3.92681	1.97336	0.193247	1		chr17:63896054-63913469
19034	chrWGS_U.r2032	180190077	180190265	4.08756	1.65931	6.51581	3.92681	1.97336	0.193247	1		chrWGS_U:180190077-180190265
23262	chr1.r2183	294490621	294490672	4.08412	1.65931	6.50892	3.92265	1.97183	0.193294	1		chr1:294490621-294490672
50464	chr4.g0029	541830	544925	7.46997	3.93491	11.005	2.79676	1.48376	0.193715	1		chr4:541830-544925
26450	chr2.g0471	18205076	18225489	7.26693	3.50817	11.0257	3.14286	1.65208	0.193982	1		chr2:18205076-18225489
1706	chr3.r1872	138231844	138232000	2.27922	4.05352	0.504927	0.124565	-3.00503	0.194256	1		chr3:138231844-138232000
7084	chr5.r0644	41202246	41202297	2.27922	4.05352	0.504927	0.124565	-3.00503	0.194256	1		chr5:41202246-41202297
24828	chrWGS_U.r0675	23737179	23737376	2.27922	4.05352	0.504927	0.124565	-3.00503	0.194256	1		chrWGS_U:23737179-23737376
35436	chr14.r0357	33855722	33856147	343.824	288.185	399.463	1.38614	0.471069	0.194372	1		chr14:33855722-33856147
37802	chr13.g1351	209737635	209763671	5.78288	3.55584	8.00991	2.25261	1.1716	0.194402	1		chr13:209737635-209763671
27537	chr11.r0236	7989672	7989788	2.27578	4.05352	0.498035	0.122865	-3.02485	0.194526	1		chr11:7989672-7989788
46602	chr3.r1272	75171801	75171926	2.27578	4.05352	0.498035	0.122865	-3.02485	0.194526	1		chr3:75171801-75171926
40598	chrWGS_U.r1500	122378301	122378474	2.27578	4.05352	0.498035	0.122865	-3.02485	0.194526	1		chrWGS_U:122378301-122378474
3544	chr6.g0567	47941609	47967712	11.8823	7.25354	16.511	2.27626	1.18667	0.194536	1		chr6:47941609-47967712
16849	chr1.g0698	113039158	113062429	13.9132	9.31635	18.51	1.98683	0.990469	0.194576	1		chr1:113039158-113062429
28731	chr9.r0172	4804112	4804378	15.9023	11.2129	20.5917	1.83644	0.87691	0.194711	1		chr9:4804112-4804378
18921	chr14.r0485	44156476	44156632	33.1984	24.3688	42.0279	1.72466	0.786314	0.194791	1		chr14:44156476-44156632
23736	chr2.g0740	55196390	55217586	7.07556	4.59887	9.55226	2.07709	1.05456	0.194859	1		chr2:55196390-55217586
47039	chr10.g0276	29365679	29444023	11.7147	8.39192	15.0375	1.79191	0.841496	0.194873	1		chr10:29365679-29444023
16655	chr13.r1065	121600423	121600588	3.26657	5.5233	1.00985	0.182835	-2.45138	0.195087	1		chr13:121600423-121600588
22661	chr1.g0830	133559427	133622484	12.3001	17.0676	7.53255	0.441337	-1.18005	0.195171	1		chr1:133559427-133622484
9467	chr7.g0438	27741478	27755248	28.4424	21.3106	35.5741	1.66931	0.739256	0.195226	1		chr7:27741478-27755248
29329	chr1.r0259	20152893	20153038	3.25968	5.5233	0.996071	0.18034	-2.47121	0.195461	1		chr1:20152893-20153038
16827	chr3.r1005	43623660	43623797	3.25968	5.5233	0.996071	0.18034	-2.47121	0.195461	1		chr3:43623660-43623797
43907	chr2.g0525	28511750	28591308	5.09557	7.68029	2.51085	0.326921	-1.61298	0.195627	1		chr2:28511750-28591308
35170	chr1.g0150	17746868	17812164	9.77311	13.0373	6.50892	0.499253	-1.00216	0.195725	1		chr1:17746868-17812164
39920	chr9.r0148	3310838	3311177	405.265	335.589	474.942	1.41525	0.501059	0.195742	1		chr9:3310838-3311177
36915	chr6.g0018	562686	606185	11.9341	15.8583	8.00991	0.505094	-0.985376	0.195778	1		chr6:562686-606185
26449	chr2.g0472	18229653	18261399	5.56606	3.12909	8.00302	2.55762	1.3548	0.195807	1		chr2:18229653-18261399
22394	chr1.g1461	246292202	246302960	46.6213	37.1456	56.097	1.51019	0.59473	0.195877	1		chr1:246292202-246302960
38173	chr7.r0428	34628897	34629193	3.88108	1.23257	6.52959	5.29755	2.40533	0.19615	1		chr7:34628897-34629193
6600	chr12.r0058	956407	956689	6.63848	3.74538	9.53158	2.54489	1.34761	0.196273	1		chr12:956407-956689
46521	chr2.g0714	54488043	54491207	6.63159	3.74538	9.5178	2.54121	1.34552	0.196296	1		chr2:54488043-54491207
342	chr9.r0412	19802731	19803000	6.63159	3.74538	9.5178	2.54121	1.34552	0.196296	1		chr9:19802731-19803000
4617	chr2.r0129	3409985	3410175	3.8673	1.23257	6.50202	5.27519	2.39922	0.196352	1		chr2:3409985-3410175
51224	chr13.g0047	7439645	7495221	5.83538	8.67565	2.9951	0.345231	-1.53437	0.196776	1		chr13:7439645-7495221
29508	chr4.r0024	287513	288226	206.16	170.177	242.143	1.42289	0.508824	0.196816	1		chr4:287513-288226
49112	chr13.r1044	115255752	115256028	6.98731	9.95589	4.01874	0.403655	-1.30881	0.196928	1		chr13:115255752-115256028
16907	chr17.r0197	36772153	36772402	6.42166	3.31863	9.52469	2.87007	1.52109	0.197019	1		chr17:36772153-36772402
18216	chr12.g0235	16107529	16118997	5.36302	2.70235	8.0237	2.96916	1.57005	0.19719	1		chr12:16107529-16118997
7163	chr13.r1076	123451308	123451476	2.78053	4.5512	1.00985	0.221887	-2.1721	0.197315	1		chr13:123451308-123451476
36769	chrWGS_U.g0139	8976029	9017592	8.11542	11.1885	5.04238	0.450677	-1.14984	0.197483	1		chrWGS_U:8976029-9017592
39593	chr10.r0206	22827335	22827494	9.36166	13.2036	5.51974	0.418048	-1.25826	0.197562	1		chr10:22827335-22827494
12518	chr17.r0559	60738781	60738899	2.77708	4.5512	1.00296	0.220373	-2.18198	0.197563	1		chr17:60738781-60738899
30108	chr6.r1531	77339682	77339828	2.77708	4.5512	1.00296	0.220373	-2.18198	0.197563	1		chr6:77339682-77339828
32014	chr9.r0811	79616849	79617061	2.77708	4.5512	1.00296	0.220373	-2.18198	0.197563	1		chr9:79616849-79617061
46229	chrWGS_U.r1931	167969927	167970080	2.77708	4.5512	1.00296	0.220373	-2.18198	0.197563	1		chrWGS_U:167969927-167970080
37389	chr7.r0009	1210797	1210904	1.7638	0	3.5276	Inf	Inf	0.197639	1		chr7:1210797-1210904
41260	chr17.r0524	57697894	57698192	6.20484	2.89188	9.5178	3.29121	1.71862	0.197796	1		chr17:57697894-57698192
24167	chr3.g1083	100724695	100768402	2.77363	4.5512	0.996071	0.218859	-2.19193	0.197812	1		chr3:100724695-100768402
4581	chr1.r1316	206889882	206890092	8.24734	11.971	4.52367	0.377885	-1.40398	0.197934	1		chr1:206889882-206890092
25346	chr2.r0619	22130941	22131081	4.32504	6.63726	2.01282	0.30326	-1.72137	0.19807	1		chr2:22130941-22131081
3653	chr2.r1905	136346818	136347207	39.0474	28.3758	49.719	1.75216	0.809136	0.198103	1		chr2:136346818-136347207
3405	chr4.g0897	103458947	103513809	4.32159	6.63726	2.00592	0.302222	-1.72632	0.198233	1		chr4:103458947-103513809
23883	chr7.g0980	77180716	77357809	4.31815	6.63726	1.99903	0.301183	-1.73129	0.198396	1		chr7:77180716-77357809
41939	chr5.r0156	5341874	5342613	93.3289	75.9029	110.755	1.45917	0.545144	0.19842	1		chr5:5341874-5342613
27987	chr3.r1198	61623877	61624104	5.15654	2.2756	8.03748	3.53203	1.8205	0.198669	1		chr3:61623877-61624104
18439	chr6.g0455	43771524	43777466	5.14965	2.2756	8.0237	3.52597	1.81802	0.198719	1		chr6:43771524-43777466
26894	chr1.r2236	294853128	294853266	5.14276	2.2756	8.00991	3.51991	1.81554	0.19877	1		chr1:294853128-294853266
43402	chr14.r0385	34967808	34968011	3.5545	5.59423	1.51478	0.270776	-1.88483	0.198975	1		chr14:34967808-34968011
38952	chr4.r0030	324756	325492	35.1205	27.6874	42.5535	1.53693	0.620048	0.199006	1		chr4:324756-325492
12072	chr1.r1516	245149743	245150198	31.1596	40.2747	22.0445	0.547353	-0.869456	0.199079	1		chr1:245149743-245150198
13916	chr12.g0319	20959196	20966748	3.55106	5.59423	1.50789	0.269544	-1.89141	0.199172	1		chr12:20959196-20966748
49726	chr9.r1163	133368971	133369102	3.55106	5.59423	1.50789	0.269544	-1.89141	0.199172	1		chr9:133368971-133369102
26391	chr4.r0912	103706649	103706796	3.54761	5.59423	1.501	0.268312	-1.89802	0.199369	1		chr4:103706649-103706796
47492	chr13.r0806	78419116	78419459	9.38945	5.71283	13.0661	2.28714	1.19355	0.199559	1		chr13:78419116-78419459
46220	chr7.r1127	94521435	94521874	15.4532	9.83728	21.0691	2.14176	1.0988	0.199697	1		chr7:94521435-94521874
37574	chr7.g1198	93929441	93932224	26.9673	19.8408	34.0938	1.71837	0.781037	0.199721	1		chr7:93929441-93932224
14571	chrWGS_U.r0021	111088	111418	22.3236	14.0327	30.6145	2.18166	1.12542	0.199795	1		chrWGS_U:111088-111418
20313	chr12.r1247	56198867	56199572	30.5013	21.3339	39.6687	1.85942	0.894854	0.199872	1		chr12:56198867-56199572
38598	chr9.r0753	68125180	68125493	9.78863	6.56633	13.0109	1.98146	0.986567	0.199926	1		chr9:68125180-68125493
51258	chr9.g0302	10793183	10823792	16.7468	12.9431	20.5504	1.58775	0.66698	0.200081	1		chr9:10793183-10823792
33510	chr6.g1299	98402233	98492434	18.6985	23.8467	13.5503	0.568227	-0.815462	0.200285	1		chr6:98402233-98492434
22446	chr13.r0729	76100941	76101144	10.941	7.30122	14.5809	1.99704	0.997866	0.200509	1		chr13:76100941-76101144
45655	chr6.r0084	859870	860424	2293.7	1705.48	2881.92	1.6898	0.756856	0.200794	1		chr6:859870-860424
11327	chr13.r1164	131116321	131116487	41.3452	32.12	50.5703	1.57442	0.654819	0.201256	1		chr13:131116321-131116487
34944	chr17.r0327	43207019	43207183	5.57817	8.65239	2.50396	0.289395	-1.78889	0.201943	1		chr17:43207019-43207183
30800	chr2.r1092	58838598	58838799	16.0657	11.1175	21.014	1.89017	0.918513	0.202152	1		chr2:58838598-58838799
46777	chr13.r1372	158501250	158501478	8.99913	11.9943	6.00399	0.500571	-0.998353	0.202445	1		chr13:158501250-158501478
18602	chr1.g0764	124352394	124522551	12.0714	15.621	8.52173	0.545529	-0.874273	0.202535	1		chr1:124352394-124522551
36691	chr12.g0679	42117212	42211654	95.0531	75.3808	114.725	1.52195	0.605917	0.202681	1		chr12:42117212-42211654
33209	chr3.g0559	40199794	40298018	25.509	18.9164	32.1017	1.69703	0.76301	0.202878	1		chr3:40199794-40298018
44566	chr3.g0373	23906960	23939750	10.9586	15.4083	6.50892	0.422431	-1.24321	0.202893	1		chr3:23906960-23939750
51326	chr6.g0392	41325357	41389615	4.81109	7.60936	2.01282	0.264518	-1.91856	0.202921	1		chr6:41325357-41389615
49481	chr9.g1143	118723686	118817300	16.2998	11.5443	21.0553	1.82388	0.867007	0.203064	1		chr9:118723686-118817300
46938	chr2.g1707	150819581	151097580	12.7846	17.0199	8.5493	0.502312	-0.993344	0.203066	1		chr2:150819581-151097580
29857	chr10.g0321	31815192	31921487	7.46992	10.928	4.01185	0.367117	-1.44569	0.203238	1		chr10:31815192-31921487
4125	chr8.r0158	3844255	3844336	12.5805	9.07914	16.0818	1.7713	0.824806	0.20324	1		chr8:3844255-3844336
22140	chr10.r0537	51475507	51475665	8.59113	12.1606	5.0217	0.41295	-1.27596	0.203359	1		chr10:51475507-51475665
6824	chr1.g0067	8219412	8322458	16.1811	10.8571	21.5051	1.98075	0.986046	0.203436	1		chr1:8219412-8322458
21081	chr2.r0738	43754143	43754277	1.77792	3.55584	0	0	#NAME?	0.203692	1		chr2:43754143-43754277
27784	chr2.r2029	145877189	145877371	1.77792	3.55584	0	0	#NAME?	0.203692	1		chr2:145877189-145877371
801	chrWGS_U.r1106	78005644	78005772	1.77792	3.55584	0	0	#NAME?	0.203692	1		chrWGS_U:78005644-78005772
42916	chr15.g0687	129000408	129013041	8.02708	11.5443	4.50988	0.39066	-1.35602	0.203719	1		chr15:129000408-129013041
21038	chr12.r1080	54247788	54248274	25.7017	19.3432	32.0603	1.65745	0.728965	0.203739	1		chr12:54247788-54248274
42744	chr3.g0541	39738980	39740445	6.08775	3.67444	8.50106	2.31356	1.21012	0.203962	1		chr3:39738980-39740445
2807	chr9.r0207	6887881	6888108	21.9795	16.3327	27.6262	1.69147	0.758278	0.204178	1		chr9:6887881-6888108
35079	chr18.r0624	54422026	54422725	69.593	56.9155	82.2705	1.44548	0.531552	0.204207	1		chr18:54422026-54422725
23318	chr2.g1315	84843040	84885165	3.65227	1.77792	5.52663	3.10848	1.63621	0.204283	1		chr2:84843040-84885165
49584	chr7.g1582	133664097	133720122	3.64538	1.77792	5.51285	3.10073	1.63261	0.204405	1		chr7:133664097-133720122
605	chr2.r0694	36884095	36884236	4.88564	7.25354	2.51774	0.347105	-1.52656	0.204442	1		chr2:36884095-36884236
37043	chr1.r0421	61321959	61322110	3.64194	1.77792	5.50595	3.09685	1.6308	0.204466	1		chr1:61321959-61322110
43485	chr17.r0605	67358649	67358750	3.64194	1.77792	5.50595	3.09685	1.6308	0.204466	1		chr17:67358649-67358750
22529	chr9.g0332	12735613	12757155	3.64194	1.77792	5.50595	3.09685	1.6308	0.204466	1		chr9:12735613-12757155
27380	chr10.r0163	18735592	18735822	4.8822	7.25354	2.51085	0.346155	-1.53051	0.204593	1		chr10:18735592-18735822
37400	chrWGS_U.r2120	189207206	189207342	4.8822	7.25354	2.51085	0.346155	-1.53051	0.204593	1		chrWGS_U:189207206-189207342
45288	chr17.r0430	49889192	49889330	4.87875	7.25354	2.50396	0.345205	-1.53447	0.204745	1		chr17:49889192-49889330
29509	chr7.g0270	24122158	24133626	6.36433	3.67444	9.05422	2.46411	1.30106	0.204856	1		chr7:24122158-24133626
15129	chr13.g0981	140134563	140262164	17.2266	22.4246	12.0287	0.536405	-0.898606	0.204898	1		chr13:140134563-140262164
21996	chr1.r0553	89176741	89176984	20.2905	25.0316	15.5494	0.621189	-0.686895	0.204997	1		chr1:89176741-89176984
25112	chr8.r0307	34498016	34498198	14.7279	11.4024	18.0533	1.58329	0.662925	0.205078	1		chr8:34498016-34498198
35157	chr2.g0170	6051773	6077830	6.75184	3.01049	10.4932	3.48555	1.80139	0.205094	1		chr2:6051773-6077830
42370	chr3.r1619	117404962	117405130	13.3625	9.69542	17.0297	1.75647	0.812676	0.205185	1		chr3:117404962-117405130
51337	chr8.r0514	75887964	75888173	41.6528	33.6142	49.6914	1.47829	0.563926	0.205624	1		chr8:75887964-75888173
4286	chr6.r1889	112791526	112791702	29.8319	38.6154	21.0484	0.545078	-0.875464	0.205866	1		chr6:112791526-112791702
44736	chr12.r0093	1600505	1600838	23.6073	16.5931	30.6214	1.84542	0.88395	0.206065	1		chr12:1600505-1600838
28679	chr14.g0548	55805859	55809908	15.2614	11.4733	19.0494	1.66032	0.731459	0.206074	1		chr14:55805859-55809908
1059	chr12.r0032	467665	468172	31.5071	22.3769	40.6372	1.81603	0.86079	0.206413	1		chr12:467665-468172
38057	chr2.r0332	7653987	7654347	25.8949	19.2246	32.5653	1.69394	0.760383	0.206433	1		chr2:7653987-7654347
45785	chr12.r0358	15319209	15319375	5.67299	1.84885	9.49713	5.13677	2.36086	0.206694	1		chr12:15319209-15319375
25085	chr14.r1775	153501336	153501747	18.3883	13.2036	23.5731	1.78535	0.836209	0.207077	1		chr14:153501336-153501747
8124	chr9.r0536	43815277	43815402	9.47829	12.9664	5.99021	0.46198	-1.1141	0.207213	1		chr9:43815277-43815402
23576	chr6.r0068	756226	756573	3.0532	5.09655	1.00985	0.198145	-2.33537	0.207418	1		chr6:756226-756573
26328	chr6.r2072	148642668	148642778	3.0532	5.09655	1.00985	0.198145	-2.33537	0.207418	1		chr6:148642668-148642778
42782	chr1.g0347	52825781	52944389	1.35117	2.70235	0	0	#NAME?	0.207432	1		chr1:52825781-52944389
36108	chr1.r0918	135928547	135928652	1.35117	2.70235	0	0	#NAME?	0.207432	1		chr1:135928547-135928652
25244	chr1.r1029	160340360	160340432	1.35117	2.70235	0	0	#NAME?	0.207432	1		chr1:160340360-160340432
21993	chr1.r1203	191496348	191496472	1.35117	2.70235	0	0	#NAME?	0.207432	1		chr1:191496348-191496472
34824	chr1.r1855	281661023	281661155	1.35117	2.70235	0	0	#NAME?	0.207432	1		chr1:281661023-281661155
44444	chr10.r0731	74072300	74072373	1.35117	2.70235	0	0	#NAME?	0.207432	1		chr10:74072300-74072373
48975	chr11.g0152	15146766	15207245	1.35117	2.70235	0	0	#NAME?	0.207432	1		chr11:15146766-15207245
23306	chr11.r0321	16081058	16081178	1.35117	2.70235	0	0	#NAME?	0.207432	1		chr11:16081058-16081178
16947	chr13.g1206	186880656	187003002	1.35117	2.70235	0	0	#NAME?	0.207432	1		chr13:186880656-187003002
34405	chr13.r1135	128934090	128934218	1.35117	2.70235	0	0	#NAME?	0.207432	1		chr13:128934090-128934218
18213	chr13.r1345	155205893	155206048	1.35117	2.70235	0	0	#NAME?	0.207432	1		chr13:155205893-155206048
6933	chr14.g0725	83049628	83085695	1.35117	2.70235	0	0	#NAME?	0.207432	1		chr14:83049628-83085695
14775	chr14.r0736	53908284	53908411	1.35117	2.70235	0	0	#NAME?	0.207432	1		chr14:53908284-53908411
11448	chr15.r0222	54658597	54658699	1.35117	2.70235	0	0	#NAME?	0.207432	1		chr15:54658597-54658699
9565	chr15.r0817	140836492	140836624	1.35117	2.70235	0	0	#NAME?	0.207432	1		chr15:140836492-140836624
19745	chr18.r0089	1885529	1885614	1.35117	2.70235	0	0	#NAME?	0.207432	1		chr18:1885529-1885614
34840	chr18.r0356	20670252	20670341	1.35117	2.70235	0	0	#NAME?	0.207432	1		chr18:20670252-20670341
42489	chr2.r0689	35059299	35059405	1.35117	2.70235	0	0	#NAME?	0.207432	1		chr2:35059299-35059405
19097	chr2.r1728	107607460	107607660	1.35117	2.70235	0	0	#NAME?	0.207432	1		chr2:107607460-107607660
21946	chr2.r2088	148191950	148192074	1.35117	2.70235	0	0	#NAME?	0.207432	1		chr2:148191950-148192074
20103	chr2.r2205	160380994	160381073	1.35117	2.70235	0	0	#NAME?	0.207432	1		chr2:160380994-160381073
29395	chr3.r0143	5006299	5006415	1.35117	2.70235	0	0	#NAME?	0.207432	1		chr3:5006299-5006415
30054	chr3.r1488	107989752	107989860	1.35117	2.70235	0	0	#NAME?	0.207432	1		chr3:107989752-107989860
45016	chr3.r1811	133056052	133056164	1.35117	2.70235	0	0	#NAME?	0.207432	1		chr3:133056052-133056164
41598	chr5.g0113	7431055	7504652	1.35117	2.70235	0	0	#NAME?	0.207432	1		chr5:7431055-7504652
31178	chr5.r0976	75354987	75355106	1.35117	2.70235	0	0	#NAME?	0.207432	1		chr5:75354987-75355106
23071	chr5.r1180	105576869	105576992	1.35117	2.70235	0	0	#NAME?	0.207432	1		chr5:105576869-105576992
4533	chr6.g0814	55763674	55772616	1.35117	2.70235	0	0	#NAME?	0.207432	1		chr6:55763674-55772616
42139	chr6.r1340	64355468	64355570	1.35117	2.70235	0	0	#NAME?	0.207432	1		chr6:64355468-64355570
40080	chr7.r0218	27974179	27974336	1.35117	2.70235	0	0	#NAME?	0.207432	1		chr7:27974179-27974336
27424	chr7.r0665	56534344	56534458	1.35117	2.70235	0	0	#NAME?	0.207432	1		chr7:56534344-56534458
7609	chr7.r1140	95613738	95613842	1.35117	2.70235	0	0	#NAME?	0.207432	1		chr7:95613738-95613842
19919	chr9.r0297	9204756	9204846	1.35117	2.70235	0	0	#NAME?	0.207432	1		chr9:9204756-9204846
26919	chr9.r0497	38634943	38635045	1.35117	2.70235	0	0	#NAME?	0.207432	1		chr9:38634943-38635045
17596	chr9.r0504	38777128	38777262	1.35117	2.70235	0	0	#NAME?	0.207432	1		chr9:38777128-38777262
2274	chrWGS_U.r1644	137780321	137780452	1.35117	2.70235	0	0	#NAME?	0.207432	1		chrWGS_U:137780321-137780452
24727	chrWGS_U.r1794	156498585	156498769	1.35117	2.70235	0	0	#NAME?	0.207432	1		chrWGS_U:156498585-156498769
9547	chr16.r0122	27853221	27853328	3.04976	5.09655	1.00296	0.196792	-2.34525	0.20763	1		chr16:27853221-27853328
43328	chr8.r0678	101647359	101647487	3.04976	5.09655	1.00296	0.196792	-2.34525	0.20763	1		chr8:101647359-101647487
17236	chr1.r2203	294595294	294595359	2.01626	0	4.03252	Inf	Inf	0.207755	1		chr1:294595294-294595359
34674	chr10.r0689	71872734	71872875	2.01626	0	4.03252	Inf	Inf	0.207755	1		chr10:71872734-71872875
38772	chr15.r0658	122916131	122916284	35.5258	16.0955	54.9562	3.41439	1.77163	0.207779	1		chr15:122916131-122916284
36479	chr9.r0488	32200214	32200525	3.44235	1.35117	5.53352	4.09535	2.03399	0.208151	1		chr9:32200214-32200525
35203	chr1.g1209	197901071	197949541	8.93147	12.3501	5.51285	0.446381	-1.16365	0.208196	1		chr1:197901071-197949541
26572	chr1.r0129	4139158	4139352	3.4389	1.35117	5.52663	4.09025	2.03219	0.208217	1		chr1:4139158-4139352
28317	chr13.r0784	77243887	77244078	3.4389	1.35117	5.52663	4.09025	2.03219	0.208217	1		chr13:77243887-77244078
33684	chrX.g0398	46451669	46460670	3.43545	1.35117	5.51974	4.08515	2.03039	0.208284	1		chrX:46451669-46460670
22438	chr13.r0723	75490095	75490276	3.42856	1.35117	5.50595	4.07494	2.02678	0.208417	1		chr13:75490095-75490276
45144	chr15.r0962	149679361	149679526	3.42856	1.35117	5.50595	4.07494	2.02678	0.208417	1		chr15:149679361-149679526
45336	chr16.r0084	24363145	24363396	3.42856	1.35117	5.50595	4.07494	2.02678	0.208417	1		chr16:24363145-24363396
17326	chrWGS_U.r1438	112859570	112859777	4.21139	7.41982	1.00296	0.135173	-2.88712	0.208548	1		chrWGS_U:112859570-112859777
19529	chr13.r1570	211069254	211069535	9.35201	5.16748	13.5365	2.61956	1.38933	0.20872	1		chr13:211069254-211069535
29840	chr2.g0254	8846326	8895670	9.35546	5.16748	13.5434	2.6209	1.39006	0.208726	1		chr2:8846326-8895670
30706	chr12.r0322	9436794	9436991	4.10822	6.21051	2.00592	0.322989	-1.63045	0.208838	1		chr12:9436794-9436991
12842	chr6.r0353	19880235	19880383	4.10822	6.21051	2.00592	0.322989	-1.63045	0.208838	1		chr6:19880235-19880383
15910	chr6.r1978	139634378	139634500	4.10822	6.21051	2.00592	0.322989	-1.63045	0.208838	1		chr6:139634378-139634500
2671	chr12.r0168	4182702	4182892	18.8047	14.0571	23.5524	1.67548	0.744576	0.208841	1		chr12:4182702-4182892
20341	chrX.g0442	49781463	49831206	22.6412	27.7339	17.5484	0.632741	-0.660313	0.208889	1		chrX:49781463-49831206
724	chr5.g1056	98251016	98281691	5.36825	8.22564	2.51085	0.305247	-1.71195	0.209526	1		chr5:98251016-98281691
41184	chr10.g0509	55959349	55991658	20.3463	25.1502	15.5425	0.617986	-0.694354	0.209557	1		chr10:55959349-55991658
19970	chr7.r1460	121724810	121725062	5.35104	3.67444	7.02763	1.91257	0.935511	0.209567	1		chr7:121724810-121725062
20354	chr3.g0785	60076452	60128544	14.5085	18.9874	10.0296	0.528226	-0.920772	0.209639	1		chr3:60076452-60128544
17406	chr8.r0190	9544555	9544715	7.8137	11.1175	4.50988	0.405655	-1.30167	0.209645	1		chr8:9544555-9544715
49798	chr10.g0020	1765814	1791842	456.046	326.166	585.926	1.7964	0.845111	0.209858	1		chr10:1765814-1791842
13268	chr15.g0326	73113544	73131195	122.226	101.623	142.829	1.40548	0.491065	0.209949	1		chr15:73113544-73131195
48320	chr3.g0381	24556697	24743702	11.237	6.9454	15.5287	2.23582	1.16081	0.210088	1		chr3:24556697-24743702
44595	chr6.r0617	41987949	41988198	6.00341	8.48611	3.5207	0.414878	-1.26924	0.210316	1		chr6:41987949-41988198
15087	chr4.g0967	108221254	108463847	25.871	33.163	18.5789	0.56023	-0.83591	0.210358	1		chr4:108221254-108463847
5308	chr5.r0020	1579392	1579937	17.1503	12.7059	21.5947	1.69958	0.765178	0.210639	1		chr5:1579392-1579937
26893	chr1.r2237	294855017	294855411	20.6764	15.2896	26.0632	1.70463	0.769461	0.21071	1		chr1:294855017-294855411
42029	chr3.g0127	7033728	7039959	7.03812	4.05352	10.0227	2.4726	1.30603	0.211092	1		chr3:7033728-7039959
21680	chr11.r0257	9245779	9246344	16.4624	10.8803	22.0445	2.02609	1.0187	0.211502	1		chr11:9245779-9246344
8370	chr1.r0417	61072055	61072293	6.8282	3.62677	10.0296	2.76544	1.46751	0.211513	1		chr1:61072055-61072293
19336	chr11.g0245	25262119	25295026	9.87822	13.2268	6.52959	0.493662	-1.0184	0.211772	1		chr11:25262119-25295026
16134	chr1.g1101	177414194	177480266	3.82373	6.13958	1.50789	0.245601	-2.02561	0.211828	1		chr1:177414194-177480266
1202	chr1.r0329	39772599	39772728	3.34113	5.16748	1.51478	0.293137	-1.77035	0.211886	1		chr1:39772599-39772728
15601	chr9.r0784	74871625	74871918	4.59427	7.18261	2.00592	0.279275	-1.84024	0.211887	1		chr9:74871625-74871918
29841	chr2.g0259	9068856	9094423	15.4511	11.3547	19.5474	1.72152	0.783684	0.211912	1		chr2:9068856-9094423
28021	chr8.r0688	101898365	101898499	3.82029	6.13958	1.501	0.244479	-2.03222	0.212003	1		chr8:101898365-101898499
24649	chr1.r1499	242998983	242999150	3.33768	5.16748	1.50789	0.291803	-1.77693	0.212108	1		chr1:242998983-242999150
27238	chr2.g1365	90371743	90401508	3.33768	5.16748	1.50789	0.291803	-1.77693	0.212108	1		chr2:90371743-90401508
15121	chr13.r0827	79839030	79839451	67.4477	52.2922	82.6031	1.57964	0.659599	0.212177	1		chr13:79839030-79839451
46947	chr1.r1733	268028737	268028875	4.58738	7.18261	1.99214	0.277356	-1.85019	0.212185	1		chr1:268028737-268028875
781	chr3.r0006	409756	409941	3.22553	0.924426	5.52663	5.97844	2.57977	0.21251	1		chr3:409756-409941
10526	chr10.g0347	34839459	34854843	2.06585	3.62677	0.504927	0.139222	-2.84454	0.212527	1		chr10:34839459-34854843
36211	chr13.r0681	71550793	71550993	2.06585	3.62677	0.504927	0.139222	-2.84454	0.212527	1		chr13:71550793-71550993
11104	chr15.r0389	78447321	78447447	2.06585	3.62677	0.504927	0.139222	-2.84454	0.212527	1		chr15:78447321-78447447
21052	chr16.r0377	64870811	64870958	2.06585	3.62677	0.504927	0.139222	-2.84454	0.212527	1		chr16:64870811-64870958
9298	chr4.r0328	28642661	28642819	2.06585	3.62677	0.504927	0.139222	-2.84454	0.212527	1		chr4:28642661-28642819
27175	chr7.r0932	73001396	73001575	2.06585	3.62677	0.504927	0.139222	-2.84454	0.212527	1		chr7:73001396-73001575
2329	chr8.r0355	42646198	42646305	2.06585	3.62677	0.504927	0.139222	-2.84454	0.212527	1		chr8:42646198-42646305
47390	chr8.r0546	80126268	80126391	2.06585	3.62677	0.504927	0.139222	-2.84454	0.212527	1		chr8:80126268-80126391
35706	chr8.r0866	129167350	129167519	2.06585	3.62677	0.504927	0.139222	-2.84454	0.212527	1		chr8:129167350-129167519
9367	chrWGS_U.r0976	61931247	61931367	2.06585	3.62677	0.504927	0.139222	-2.84454	0.212527	1		chrWGS_U:61931247-61931367
21807	chr4.g0016	283151	290595	375.984	325.043	426.924	1.31344	0.393349	0.212575	1		chr4:283151-290595
22282	chr2.g0349	13089021	13114085	3.22208	0.924426	5.51974	5.97099	2.57797	0.212583	1		chr2:13089021-13114085
15926	chr6.r0081	856262	856452	3.22208	0.924426	5.51974	5.97099	2.57797	0.212583	1		chr6:856262-856452
25271	chr1.r0770	127786560	127786715	3.21864	0.924426	5.51285	5.96353	2.57617	0.212655	1		chr1:127786560-127786715
45151	chr1.r0884	134850683	134850852	3.21864	0.924426	5.51285	5.96353	2.57617	0.212655	1		chr1:134850683-134850852
21583	chr14.r0966	64108626	64108843	3.21864	0.924426	5.51285	5.96353	2.57617	0.212655	1		chr14:64108626-64108843
6168	chr6.r0960	50088340	50088483	3.21864	0.924426	5.51285	5.96353	2.57617	0.212655	1		chr6:50088340-50088483
5568	chr10.r0319	30817677	30817752	3.21519	0.924426	5.50595	5.95608	2.57436	0.212728	1		chr10:30817677-30817752
15626	chr11.r0381	22511261	22511422	3.21519	0.924426	5.50595	5.95608	2.57436	0.212728	1		chr11:22511261-22511422
28141	chr6.r0043	383115	383390	101.17	82.4215	119.919	1.45495	0.540972	0.21274	1		chr6:383115-383390
26595	chr17.r0180	36648278	36648347	2.0624	3.62677	0.498035	0.137322	-2.86437	0.212851	1		chr17:36648278-36648347
18499	chr4.r0400	37859757	37859932	2.0624	3.62677	0.498035	0.137322	-2.86437	0.212851	1		chr4:37859757-37859932
35887	chr4.r0479	52863091	52863208	2.0624	3.62677	0.498035	0.137322	-2.86437	0.212851	1		chr4:52863091-52863208
9503	chrWGS_U.r1559	129328729	129328877	2.0624	3.62677	0.498035	0.137322	-2.86437	0.212851	1		chrWGS_U:129328729-129328877
40995	chrX.r0287	93662813	93662931	2.0624	3.62677	0.498035	0.137322	-2.86437	0.212851	1		chrX:93662813-93662931
17958	chrWGS_U.g0097	5389860	5420636	4.92084	2.82095	7.02073	2.48878	1.31544	0.213242	1		chrWGS_U:5389860-5420636
40072	chr7.r0212	27760787	27760838	4.9174	2.82095	7.01384	2.48634	1.31402	0.213273	1		chr7:27760787-27760838
13001	chr14.g0047	6654343	6659005	15.9423	24.8432	7.04141	0.283434	-1.81892	0.213285	1		chr14:6654343-6659005
39941	chr1.g0869	136192336	136315299	19.6313	25.2211	14.0415	0.556735	-0.844939	0.213401	1		chr1:136192336-136315299
38676	chr14.g0326	41199747	41211701	6.19975	3.86398	8.53551	2.20899	1.14339	0.213507	1		chr14:41199747-41211701
23138	chr14.g0487	53913454	53919659	15.1226	9.74309	20.5021	2.10427	1.07332	0.213592	1		chr14:53913454-53919659
38842	chr3.g0391	25509331	25518461	8.72154	11.9233	5.51974	0.462935	-1.11112	0.213785	1		chr3:25509331-25518461
16341	chr3.r0200	7060742	7061171	17.1624	22.7804	11.5444	0.506769	-0.9806	0.213951	1		chr3:7060742-7061171
5960	chr4.g0646	92975690	93024396	10.9498	15.3838	6.51581	0.423549	-1.2394	0.21401	1		chr4:92975690-93024396
25164	chrWGS_U.r0732	30903756	30903972	4.67227	6.8268	2.51774	0.368803	-1.43908	0.214214	1		chrWGS_U:30903756-30903972
11874	chr5.r0913	69282076	69282309	4.66882	6.8268	2.51085	0.367793	-1.44303	0.214379	1		chr5:69282076-69282309
22502	chrX.g0309	41454753	41479387	17.1163	12.1606	22.0721	1.81505	0.860012	0.214415	1		chrX:41454753-41479387
16140	chrWGS_U.r0330	7198381	7198757	10.8169	6.13958	15.4942	2.52366	1.33552	0.214422	1		chrWGS_U:7198381-7198757
18089	chr8.r0930	140386701	140386880	4.66538	6.8268	2.50396	0.366784	-1.447	0.214544	1		chr8:140386701-140386880
40088	chr4.r1106	117125710	117125942	5.96915	3.43723	8.50106	2.47323	1.30639	0.214566	1		chr4:117125710-117125942
21694	chr5.g0022	1332505	1366807	6.24191	8.98379	3.50003	0.389594	-1.35996	0.21493	1		chr5:1332505-1366807
26331	chr6.r2075	148664491	148664622	9.51358	13.535	5.49217	0.405776	-1.30124	0.214997	1		chr6:148664491-148664622
4684	chr6.r2236	154905667	154905746	2.14536	4.29073	0	0	#NAME?	0.215026	1		chr6:154905667-154905746
24879	chr2.r1033	56982125	56982296	16.6	12.0896	21.1104	1.74616	0.804188	0.215047	1		chr2:56982125-56982296
460	chr6.g0742	53146483	53154469	50.3984	38.7096	62.0872	1.60392	0.681604	0.215122	1		chr6:53146483-53154469
11208	chr12.g0425	24019457	24041415	4.70402	2.3942	7.01384	2.92951	1.55066	0.215265	1		chr12:24019457-24041415
11168	chr3.r0336	11830592	11830751	13.0316	16.5455	9.5178	0.575251	-0.797736	0.215318	1		chr3:11830592-11830751
35434	chr6.g0684	50968296	51017429	4.69713	2.3942	7.00006	2.92375	1.54782	0.215331	1		chr6:50968296-51017429
27153	chr17.g0302	37590205	37612725	5.75922	3.01049	8.50795	2.8261	1.49881	0.215576	1		chr17:37590205-37612725
37232	chr18.r0191	9805579	9805787	5.75922	3.01049	8.50795	2.8261	1.49881	0.215576	1		chr18:9805579-9805787
32430	chr16.r0346	58287254	58287413	9.41752	13.3222	5.51285	0.413809	-1.27296	0.215594	1		chr16:58287254-58287413
22095	chrWGS_U.g0946	134758560	134762321	15.2278	10.3826	20.073	1.93333	0.951085	0.215636	1		chrWGS_U:134758560-134762321
30372	chr15.r1014	150255398	150255575	46.871	57.1993	36.5426	0.638866	-0.646415	0.21579	1		chr15:150255398-150255575
26869	chr2.r0793	49097180	49097389	37.5296	28.4456	46.6136	1.6387	0.712548	0.216255	1		chr2:49097180-49097389
42939	chr7.r0740	60822520	60822858	5.56307	2.58374	8.54241	3.30622	1.72518	0.216561	1		chr7:60822520-60822858
15657	chr14.r1525	124616375	124616578	2.99328	1.46978	4.51677	3.0731	1.61969	0.216583	1		chr14:124616375-124616578
15780	chr17.g0422	44388842	44402884	2.99328	1.46978	4.51677	3.0731	1.61969	0.216583	1		chr17:44388842-44402884
5764	chr18.r0285	16054800	16054964	2.99328	1.46978	4.51677	3.0731	1.61969	0.216583	1		chr18:16054800-16054964
31351	chr3.g0998	83326665	83341606	2.99328	1.46978	4.51677	3.0731	1.61969	0.216583	1		chr3:83326665-83341606
8200	chrX.r0306	104126330	104126450	2.99328	1.46978	4.51677	3.0731	1.61969	0.216583	1		chrX:104126330-104126450
16026	chr12.r1315	60574896	60575617	80.3752	61.347	99.4035	1.62035	0.696305	0.216646	1		chr12:60574896-60575617
50056	chr9.r1294	144278504	144278749	8.08344	4.12445	12.0424	2.91977	1.54585	0.216646	1		chr9:144278504-144278749
40414	chr10.r0628	61355037	61355500	11.2332	14.9338	7.53255	0.504395	-0.987374	0.216657	1		chr10:61355037-61355500
21062	chr12.g0147	6636972	6664138	2.98983	1.46978	4.50988	3.06841	1.61749	0.216671	1		chr12:6636972-6664138
12134	chr2.g0124	5083145	5084798	2.98983	1.46978	4.50988	3.06841	1.61749	0.216671	1		chr2:5083145-5084798
21322	chr13.r0186	27641808	27641939	11.2297	14.9338	7.52566	0.503934	-0.988694	0.216734	1		chr13:27641808-27641939
19299	chr4.g0770	98828617	98831769	2.98638	1.46978	4.50299	3.06372	1.61529	0.21676	1		chr4:98828617-98831769
44465	chr8.r0094	941623	942241	38.3191	25.1269	51.5113	2.05004	1.03565	0.216845	1		chr8:941623-942241
16150	chr8.g0851	138113039	138115364	8.51708	4.97794	12.0562	2.42193	1.27616	0.216988	1		chr8:138113039-138115364
30731	chr12.g0130	6211202	6223386	38.0002	30.3898	45.6107	1.50086	0.585786	0.217014	1		chr12:6211202-6223386
12003	chr3.r1579	117209425	117209590	5.23287	7.44308	3.02267	0.406105	-1.30008	0.217247	1		chr3:117209425-117209590
18169	chr3.g1334	138172350	138293138	82.823	101.975	63.6709	0.624376	-0.679513	0.217249	1		chr3:138172350-138293138
11894	chr6.r0903	48882015	48882244	8.93005	5.83144	12.0287	2.06272	1.04455	0.21729	1		chr6:48882015-48882244
10656	chr13.r0478	37210862	37211232	4.4941	1.96746	7.02073	3.56843	1.83529	0.217344	1		chr13:37210862-37211232
35467	chr7.g1017	80069770	80075795	4.49065	1.96746	7.01384	3.56493	1.83387	0.21738	1		chr7:80069770-80075795
44454	chr9.r0065	870627	870831	13.5321	9.03146	18.0326	1.99665	0.997579	0.217389	1		chr9:870627-870831
45443	chr7.g1456	128314742	128328791	7.23789	3.98259	10.4932	2.63477	1.39768	0.217556	1		chr7:128314742-128328791
32123	chr18.g0179	10739583	10751451	18.8897	24.7479	13.0316	0.526575	-0.925288	0.217617	1		chr18:10739583-10751451
33137	chrWGS_U.r0451	10299754	10302206	408.902	352.47	465.335	1.32021	0.400769	0.217698	1		chrWGS_U:10299754-10302206
46228	chrWGS_U.r1932	167971405	167971527	5.21909	7.44308	2.9951	0.402401	-1.31329	0.217857	1		chrWGS_U:167971405-167971527
35099	chr17.g0401	43133244	43170062	10.4945	14.4594	6.52959	0.451581	-1.14694	0.218019	1		chr17:43133244-43170062
48426	chr14.r0187	18412079	18412316	53.4601	43.1666	63.7536	1.47692	0.56259	0.218098	1		chr14:18412079-18412316
18523	chrWGS_U.g0620	83347294	83635411	13.7523	9.45821	18.0464	1.90802	0.932074	0.218235	1		chrWGS_U:83347294-83635411
32753	chr10.r0060	7793760	7793923	7.74259	11.4733	4.01185	0.349667	-1.51595	0.218696	1		chr10:7793760-7793923
14188	chr18.g0361	31253274	31303716	9.7682	13.5117	6.02466	0.445884	-1.16526	0.218743	1		chr18:31253274-31303716
48797	chr14.r1134	82750913	82751062	11.5804	15.1234	8.03748	0.531461	-0.911965	0.218744	1		chr14:82750913-82751062
10849	chr2.r1420	73270954	73271459	10.1853	6.32912	14.0415	2.21855	1.14962	0.218793	1		chr2:73270954-73271459
42633	chr8.r0214	13352718	13352872	10.6795	14.3175	7.04141	0.491803	-1.02385	0.219036	1		chr8:13352718-13352872
46188	chr14.r0802	54414181	54414318	13.9691	9.88496	18.0533	1.82634	0.868957	0.219054	1		chr14:54414181-54414318
23241	chr13.g0415	43123466	43170755	6.85006	3.20002	10.5001	3.28125	1.71425	0.219054	1		chr13:43123466-43170755
21321	chr13.r0187	27660088	27660289	46.1314	56.1562	36.1066	0.642968	-0.637182	0.219118	1		chr13:27660088-27660289
36451	chr1.r2220	294670397	294670854	30.6576	19.6269	41.6884	2.12404	1.08681	0.219407	1		chr1:294670397-294670854
6282	chr5.g1049	96967286	97046844	8.50817	11.4966	5.51974	0.480119	-1.05854	0.219761	1		chr5:96967286-97046844
11686	chr15.r0754	129519199	129519391	17.5297	12.4687	22.5908	1.8118	0.857422	0.219827	1		chr15:129519199-129519391
42408	chr14.r1120	81859082	81859301	20.6171	26.7153	14.5188	0.543465	-0.879742	0.220335	1		chr14:81859082-81859301
23912	chr9.g0796	62730768	62808494	3.89829	5.78376	2.01282	0.348011	-1.52279	0.220385	1		chr9:62730768-62808494
4748	chr3.r1200	61626078	61626263	4.07722	1.65931	6.49513	3.91435	1.96877	0.220392	1		chr3:61626078-61626263
11037	chr4.r0988	108889797	108889848	21.7029	16.3327	27.0731	1.6576	0.729098	0.220692	1		chr4:108889797-108889848
40325	chrWGS_U.r1400	109412290	109412546	12.5109	8.96053	16.0612	1.79244	0.841921	0.220722	1		chrWGS_U:109412290-109412546
26289	chr17.r0414	46930661	46930853	3.8914	5.78376	1.99903	0.345628	-1.53271	0.220784	1		chr17:46930661-46930853
11820	chr5.r0563	24649893	24650123	3.8914	5.78376	1.99903	0.345628	-1.53271	0.220784	1		chr5:24649893-24650123
32824	chr15.r0163	51175130	51175429	123.806	98.6821	148.93	1.50918	0.593769	0.220811	1		chr15:51175130-51175429
24773	chr13.g1027	146159526	146205701	12.2695	16.5222	8.0168	0.485214	-1.04331	0.220906	1		chr13:146159526-146205701
35213	chrWGS_U.g0004	80688	173975	24.4955	18.9641	30.0268	1.58335	0.662982	0.220935	1		chrWGS_U:80688-173975
40711	chrWGS_U.r2259	207086018	207086273	5.71548	8.41518	3.01578	0.358374	-1.48046	0.221109	1		chrWGS_U:207086018-207086273
13497	chr5.r0824	67731051	67731646	5.71203	8.41518	3.00889	0.357555	-1.48376	0.22124	1		chr5:67731051-67731646
23405	chr9.g0001	91810	185241	7.95101	10.8803	5.0217	0.46154	-1.11547	0.221251	1		chr9:91810-185241
43424	chr14.r1018	71647275	71647467	4.38434	6.75586	2.01282	0.297936	-1.74693	0.221383	1		chr14:71647275-71647467
20905	chr2.r0361	8337841	8338169	4.38434	6.75586	2.01282	0.297936	-1.74693	0.221383	1		chr2:8337841-8338169
31942	chr2.r0577	18555160	18555541	4.38434	6.75586	2.01282	0.297936	-1.74693	0.221383	1		chr2:18555160-18555541
34409	chr3.g0333	18954787	19089867	18.4477	22.8746	14.0208	0.612942	-0.706178	0.221387	1		chr3:18954787-19089867
36540	chr13.r1451	197080142	197080243	2.83983	4.6698	1.00985	0.216252	-2.20922	0.221498	1		chr13:197080142-197080243
28536	chr2.r0484	14149887	14150042	2.83983	4.6698	1.00985	0.216252	-2.20922	0.221498	1		chr2:14149887-14150042
25381	chr13.r0266	32266125	32266307	4.38089	6.75586	2.00592	0.296916	-1.75187	0.221547	1		chr13:32266125-32266307
38571	chr1.r0731	125445338	125445652	7.94067	10.8803	5.00103	0.45964	-1.12142	0.221565	1		chr1:125445338-125445652
40163	chr1.r1975	284667775	284668042	21.8956	16.7594	27.0317	1.61293	0.689681	0.221605	1		chr1:284667775-284668042
17399	chr2.g1444	116784842	116991594	2.83638	4.6698	1.00296	0.214776	-2.21909	0.221741	1		chr2:116784842-116991594
31792	chr16.r0439	76340043	76340232	2.83294	4.6698	0.996071	0.2133	-2.22904	0.221985	1		chr16:76340043-76340232
4861	chr8.r0594	85248115	85248263	2.83294	4.6698	0.996071	0.2133	-2.22904	0.221985	1		chr8:85248115-85248263
1497	chr8.r0605	87503399	87503535	2.83294	4.6698	0.996071	0.2133	-2.22904	0.221985	1		chr8:87503399-87503535
40980	chr4.g0036	669411	755195	114.632	95.5786	133.685	1.39869	0.484081	0.222093	1		chr4:669411-755195
47950	chr6.r0142	3990870	3991005	2.78679	1.04303	4.53056	4.34365	2.11891	0.222137	1		chr6:3990870-3991005
15303	chr17.g0278	35834957	35892948	2.78335	1.04303	4.52367	4.33704	2.11671	0.222235	1		chr17:35834957-35892948
19639	chr5.g0236	17901489	17945428	2.78335	1.04303	4.52367	4.33704	2.11671	0.222235	1		chr5:17901489-17945428
32861	chr13.g0402	42253969	42339041	7.39385	10.264	4.52367	0.44073	-1.18203	0.222328	1		chr13:42253969-42339041
5979	chr8.r0329	39336000	39336111	2.7799	1.04303	4.51677	4.33043	2.11451	0.222333	1		chr8:39336000-39336111
29040	chrWGS_U.r2181	196922049	196922188	2.7799	1.04303	4.51677	4.33043	2.11451	0.222333	1		chrWGS_U:196922049-196922188
23455	chrX.r0395	130834278	130834364	2.7799	1.04303	4.51677	4.33043	2.11451	0.222333	1		chrX:130834278-130834364
9122	chr12.g0037	1633044	1668366	2.77646	1.04303	4.50988	4.32383	2.11231	0.222431	1		chr12:1633044-1668366
38637	chr14.r1555	131021146	131021356	2.77646	1.04303	4.50988	4.32383	2.11231	0.222431	1		chr14:131021146-131021356
16515	chr6.g0231	24724884	24738500	2.77646	1.04303	4.50988	4.32383	2.11231	0.222431	1		chr6:24724884-24738500
18837	chrWGS_U.r0945	57296520	57296752	2.77646	1.04303	4.50988	4.32383	2.11231	0.222431	1		chrWGS_U:57296520-57296752
1473	chr1.r1790	278123898	278124037	2.77301	1.04303	4.50299	4.31722	2.1101	0.22253	1		chr1:278123898-278124037
22015	chr11.r0193	6643922	6644097	2.77301	1.04303	4.50299	4.31722	2.1101	0.22253	1		chr11:6643922-6644097
50572	chr3.r0949	41379731	41379926	38.8206	30.4607	47.1806	1.5489	0.631244	0.222735	1		chr3:41379731-41379926
23400	chr9.g0008	733652	780073	100.676	77.7517	123.6	1.58968	0.668738	0.222744	1		chr9:733652-780073
47953	chr6.r0141	3956620	3956671	7.38007	10.264	4.4961	0.438044	-1.19085	0.222769	1		chr6:3956620-3956671
349	chr9.r0419	20002956	20003108	7.38007	10.264	4.4961	0.438044	-1.19085	0.222769	1		chr9:20002956-20003108
43019	chr1.r1448	235972517	235972721	35.7551	45.3713	26.139	0.576114	-0.795573	0.22278	1		chr1:235972517-235972721
10794	chr6.g0251	26326773	26354285	6.49084	3.98259	8.99909	2.25961	1.17607	0.222797	1		chr6:26326773-26354285
48488	chr14.g0299	36625114	36678681	6.26575	9.03146	3.50003	0.387537	-1.36759	0.22294	1		chr14:36625114-36678681
22744	chr6.r1002	51840990	51841496	100.977	81.639	120.314	1.47373	0.559476	0.223053	1		chr6:51840990-51841496
33061	chr9.g0012	895542	947401	208.181	176.009	240.353	1.36557	0.449499	0.223071	1		chr9:895542-947401
199	chr3.r1784	130177176	130177282	3.61381	5.71283	1.51478	0.265154	-1.9151	0.223096	1		chr3:130177176-130177282
26509	chr15.r1044	150482887	150483175	35.7035	45.3713	26.0357	0.573836	-0.80129	0.223203	1		chr15:150482887-150483175
40103	chr12.r0335	11418730	11418900	3.60692	5.71283	1.501	0.262741	-1.92828	0.223487	1		chr12:11418730-11418900
27222	chr6.r0705	44035248	44035519	4.5194	1.54071	7.4981	4.86665	2.28293	0.223565	1		chr6:44035248-44035519
1610	chr13.r1098	127020452	127020678	15.8416	21.1211	10.5621	0.500074	-0.999786	0.223574	1		chr13:127020452-127020678
45726	chr16.g0475	73302813	73322135	3.60347	5.71283	1.49411	0.261535	-1.93492	0.223683	1		chr16:73302813-73322135
7042	chr2.r0327	7560434	7560605	11.3602	14.6966	8.0237	0.545955	-0.873146	0.223729	1		chr2:7560434-7560605
38198	chr3.g0154	7773405	7786858	11.7124	15.9059	7.51877	0.472702	-1.081	0.223818	1		chr3:7773405-7786858
1269	chr2.g0203	6944721	6947697	8.07789	5.6419	10.5139	1.86353	0.898041	0.224252	1		chr2:6944721-6947697
23494	chr7.r1565	130248434	130248555	7.66148	4.78841	10.5345	2.20001	1.13751	0.224522	1		chr7:130248434-130248555
18545	chr7.g0433	27673058	27692805	7.65114	4.78841	10.5139	2.19569	1.13468	0.224529	1		chr7:27673058-27692805
46030	chr1.r2155	289796711	289796919	7.00757	3.50817	10.507	2.99501	1.58256	0.224975	1		chr1:289796711-289796919
40914	chr10.r0491	47922462	47922605	2.33853	4.17212	0.504927	0.121024	-3.04664	0.225031	1		chr10:47922462-47922605
379	chr14.r1405	117363043	117363166	2.33853	4.17212	0.504927	0.121024	-3.04664	0.225031	1		chr14:117363043-117363166
30792	chr18.r0202	10109408	10109523	2.33853	4.17212	0.504927	0.121024	-3.04664	0.225031	1		chr18:10109408-10109523
30986	chr8.g0274	40191168	40238775	2.33853	4.17212	0.504927	0.121024	-3.04664	0.225031	1		chr8:40191168-40238775
44888	chr2.g1172	74196650	74197965	1243.17	1025.04	1461.29	1.42559	0.511563	0.225047	1		chr2:74196650-74197965
15566	chr1.r0768	127405806	127405929	2.33508	4.17212	0.498035	0.119372	-3.06646	0.225292	1		chr1:127405806-127405929
19018	chr12.r0546	20149095	20149192	2.33508	4.17212	0.498035	0.119372	-3.06646	0.225292	1		chr12:20149095-20149192
12475	chr14.r0038	4509012	4509189	2.33508	4.17212	0.498035	0.119372	-3.06646	0.225292	1		chr14:4509012-4509189
26309	chr6.g1185	82422716	82473107	165.886	137.82	193.953	1.40729	0.492922	0.225539	1		chr6:82422716-82473107
42491	chr6.r1682	87184031	87184332	9.94482	5.35702	14.5326	2.71282	1.43979	0.225608	1		chr6:87184031-87184332
15466	chr16.r0410	70383912	70384200	13.6703	18.3001	9.04044	0.49401	-1.01739	0.226157	1		chr16:70383912-70384200
33241	chr2.r0951	55180683	55181053	12.2669	7.98843	16.5454	2.07117	1.05045	0.226194	1		chr2:55180683-55181053
14652	chr6.g0404	41946753	41957459	15.8344	10.5722	21.0967	1.99549	0.996743	0.226235	1		chr6:41946753-41957459
2201	chr11.r0688	83489332	83489561	10.8099	14.0803	7.53944	0.535459	-0.901152	0.226446	1		chr11:83489332-83489561
34175	chr12.g0881	55177305	55182675	861.469	727.31	995.628	1.36892	0.453036	0.226684	1		chr12:55177305-55182675
45113	chr12.g0963	60568227	60594034	9.90205	13.2745	6.52959	0.491889	-1.0236	0.22687	1		chr12:60568227-60594034
12907	chr13.g0005	1311288	1320059	10.3922	6.21051	14.574	2.34666	1.23061	0.227005	1		chr13:1311288-1320059
2810	chr1.g1890	287208133	287356656	4.93805	7.37215	2.50396	0.339651	-1.55787	0.227033	1		chr1:287208133-287356656
40702	chr13.r0212	29293727	29294017	4.93461	7.37215	2.49707	0.338716	-1.56185	0.227185	1		chr13:29293727-29294017
45518	chr4.r0584	74899230	74899620	16.034	10.9989	21.0691	1.91556	0.937767	0.227193	1		chr4:74899230-74899620
12858	chr6.r0217	11388480	11388784	8.70335	4.85934	12.5474	2.58211	1.36855	0.227223	1		chr6:11388480-11388784
40644	chr11.r0682	83318972	83319666	30.6291	23.1595	38.0988	1.64506	0.718142	0.227272	1		chr11:83318972-83319666
29336	chr1.r0250	19810867	19811012	16.6527	21.2629	12.0424	0.566358	-0.820214	0.22737	1		chr1:19810867-19811012
13839	chr3.r0044	1527179	1528897	57.94	46.1294	69.7507	1.51206	0.59652	0.227582	1		chr3:1527179-1528897
11669	chr13.r0193	27843798	27843939	14.7051	18.8687	10.5414	0.558672	-0.839927	0.22781	1		chr13:27843798-27843939
31421	chr13.r0327	33758064	33758520	9.1301	5.71283	12.5474	2.19635	1.13511	0.227924	1		chr13:33758064-33758520
11249	chr13.r0609	57578783	57578938	7.73074	10.4536	5.00792	0.479063	-1.06171	0.228114	1		chr13:57578783-57578938
19313	chr9.g1204	126420780	126671812	8.43706	11.8524	5.0217	0.423686	-1.23893	0.228174	1		chr9:126420780-126671812
23287	chrWGS_U.r0502	10977898	10978066	10.7914	7.06401	14.5188	2.05533	1.03937	0.228192	1		chrWGS_U:10977898-10978066
18884	chr3.g0233	13541948	13574617	7.7273	10.4536	5.00103	0.478404	-1.0637	0.228225	1		chr3:13541948-13574617
3549	chr6.g0562	47746913	47803159	9.34003	6.13958	12.5405	2.04256	1.03038	0.228253	1		chr6:47746913-47803159
50410	chr10.r0489	47915363	47915568	7.51888	11.0466	3.99117	0.361304	-1.46872	0.228539	1		chr10:47915363-47915568
31452	chr4.g0009	226006	254939	2.56998	0.616284	4.52367	7.34023	2.87583	0.228652	1		chr4:226006-254939
41653	chr9.r0920	100167908	100168155	2.56998	0.616284	4.52367	7.34023	2.87583	0.228652	1		chr9:100167908-100168155
40656	chrX.r0323	112809970	112810242	2.56998	0.616284	4.52367	7.34023	2.87583	0.228652	1		chrX:112809970-112810242
47021	chr12.g1001	63798866	63800699	2.56653	0.616284	4.51677	7.32905	2.87363	0.228762	1		chr12:63798866-63800699
28179	chr7.g0446	27866251	27884857	2.56653	0.616284	4.51677	7.32905	2.87363	0.228762	1		chr7:27866251-27884857
46386	chr15.r0040	17809215	17809360	2.56308	0.616284	4.50988	7.31787	2.87142	0.228872	1		chr15:17809215-17809360
49586	chr7.g1584	133809193	133884529	2.56308	0.616284	4.50988	7.31787	2.87142	0.228872	1		chr7:133809193-133884529
36148	chr14.r0418	38044013	38044226	2.55964	0.616284	4.50299	7.30669	2.86922	0.228982	1		chr14:38044013-38044226
2406	chr18.r0378	21456478	21456618	2.55964	0.616284	4.50299	7.30669	2.86922	0.228982	1		chr18:21456478-21456618
29850	chr1.g0035	2698853	2716851	2.55619	0.616284	4.4961	7.2955	2.86701	0.229092	1		chr1:2698853-2716851
44474	chr18.r0613	54397785	54397972	2.55619	0.616284	4.4961	7.2955	2.86701	0.229092	1		chr18:54397785-54397972
45263	chr3.r0375	16438627	16438749	2.55619	0.616284	4.4961	7.2955	2.86701	0.229092	1		chr3:16438627-16438749
22442	chr13.r0727	76098607	76098756	40.2798	33.4479	47.1116	1.40851	0.494167	0.229265	1		chr13:76098607-76098756
[truncated: 49,410 more rows]
